# Supplementary material for: Neurophysiological Defects and Neuronal Gene Deregulation in Drosophila mir-124 Mutants
Source: PLoS Genet. 2012 Feb 9;8(2):e1002515. doi: 10.1371/journal.pgen.1002515 (PMC3276548; doi:10.1371/journal.pgen.1002515)
Supplement: Table S1 — Gene expression changes in mir-124 mutants. The first worksheet summarizes gene expression between miR-124:DsRed+ cells isolated from wild-type and mir-124−/− 10-16 hr embryos. The second worksheet summarizes the top upregulated genes in mir-124 mutant cells. About half of these contain miR-124 target sites. Note that the top-upregulated gene, white, is a consequence of genetic background, since the mir-124 knockout is marked by an extra copy of mini-white. The third worksheet summarizes expression of genes present in mir-124−/− that were not called present in wild-type. Few of these contain miR-124 target sites, and all of these are lowly-expressed at best, suggesting that these differences do not contribute substantially to direct changes in gene expression in mir-124 mutants. (XLSX) [file pgen.1002515.s009.xlsx]

## Sheet: all present in wt
affymetrix probe set id	log2(mir124/wt)	p-value	FDR adjusted p-value	Gene symbol	miRNA target?	Seed length
1624766_s_at	0.0446434	0.576995	0.766559	Dsp1	NA	0
1640257_at	-0.143788	0.371098	0.59673	clt	NA	0
1639902_at	2.39125	0.000121175	0.0159093	ventrally-expressed-protein-D	NA	0
1630949_s_at	-0.182077	0.0107826	0.127578	Rheb	NA	0
1629930_s_at	-0.073995	0.22385	0.470756	Cct1	NA	0
1624135_at	0.239773	0.158093	0.404827	HBS1	NA	0
1638256_at	0.248071	0.176327	0.422163	Gpi1	NA	0
1623284_at	-0.418328	0.135969	0.380137	CG10251	NA	0
1628213_s_at	-0.0698471	0.499276	0.701302	desat1	NA	0
1628979_at	-0.0148044	0.82565	0.945388	CG32396	NA	0
1623096_a_at	-0.0161208	0.887137	0.984381	Tsp68C	NA	0
1637172_at	0.066141	0.624411	0.803175	mRpS14	NA	0
1628037_at	0.161586	0.0703493	0.293375	CG32533 /// mRpS14	NA	0
1640431_at	0.393401	0.206058	0.451906	Irbp	NA	0
1640654_at	-0.490471	0.362171	0.59014	He	NA	0
1625089_at	0.816286	0.0495349	0.257842	Gr93b /// Gr93c	NA	0
1639836_at	4.44089e-16	1	1	Gr77a	NA	0
1623857_at	-0.0558886	0.721545	0.875565	Ranbp16	NA	0
1625691_at	-0.0889105	0.493652	0.696621	Tre1	NA	0
1637914_at	-1.21995	0.231505	0.478323	Obp83g	NA	0
1624613_at	0.0742184	0.426911	0.641763	CG5986	NA	0
1634579_at	0.159801	0.301933	0.547269	CG4747	NA	0
1632024_at	0.199781	0.253702	0.500958	CG5180	NA	0
1641027_at	0.176992	0.188806	0.433878	CG12084	NA	0
1628813_at	0.0759383	0.310221	0.553521	CG31381	NA	0
1629205_at	-0.0392135	0.800769	0.930511	CG32032	NA	0
1629262_at	0.195927	0.452352	0.66402	CG30001	NA	0
1624236_at	0.0094911	0.676497	0.84219	CG1773 /// CG30002	NA	0
1631258_at	0.0334229	0.385366	0.607375	CG30005	NA	0
1637118_at	-0.556313	0.053311	0.264377	CG30010	NA	0
1624510_at	0.582681	0.000329741	0.0243626	sprt	NA	0
1631370_at	-0.0662932	0.216205	0.46233	CG30026	NA	0
1637543_at	4.44089e-16	1	1	CG30036	NA	0
1633790_at	0.00258504	0.89	0.986511	CG30043	NA	0
1638468_at	0.0679227	0.681308	0.846114	CG30051	NA	0
1639546_at	0.106865	0.550949	0.746837	CG30053	NA	0
1625303_at	-0.00184311	0.918867	1	CG30054	NA	0
1629821_at	-0.697922	0.0325193	0.220475	CG30055	NA	0
1631549_s_at	-0.996237	0.00241958	0.0592604	CG18278 /// CG30059	NA	0
1636375_at	-0.107564	0.0301616	0.213268	CG30060	NA	0
1629706_at	4.44089e-16	1	1	Obp50b	NA	0
1630798_at	-0.105685	0.188017	0.432815	blos1	NA	0
1627759_at	0.578115	0.0902695	0.323598	CG30080	NA	0
1623976_at	-0.0115664	0.566152	0.758913	Ir51b	NA	0
1626755_at	0.706413	0.0177246	0.162653	CG30085	NA	0
1635887_at	-0.184741	0.186278	0.431693	CG30094	NA	0
1627820_at	0.95071	0.000689919	0.0321349	CG30096	not_conserved	6
1637768_at	0.0484098	0.563519	0.757696	CG30100 /// CG42372	NA	0
1632326_at	0.3098	0.250609	0.499053	CG30105	NA	0
1637376_at	-0.0664845	0.154537	0.401079	CG30108 /// CG30109	not_conserved	7
1633487_at	0.0186245	0.841505	0.95485	CG30109	NA	0
1623701_at	1.07459	0.00573161	0.0952417	CG30120 /// CG5189	NA	0
1629525_at	-0.19104	0.0208998	0.174991	CG30152 /// DafsCG30152 /// DmirCG10404 /// DpseGA15681	NA	0
1640217_at	-0.477467	0.294	0.540693	CG30154	NA	0
1631195_at	-0.090904	0.460998	0.670864	CG30156	NA	0
1627153_at	0.176489	0.179942	0.425481	CG30157	NA	0
1629565_s_at	-0.0567974	0.350768	0.581258	CG30160 /// Tsp42Eb	NA	0
1638088_at	-0.591308	0.000428232	0.0262803	CG30172	NA	0
1634164_at	-0.0585925	0.432675	0.646669	CG5945 /// HSPC300	NA	0
1630451_at	0.59075	0.0176058	0.162391	CG30185	NA	0
1639516_at	-0.258517	0.20546	0.451144	CG30187	not_conserved	6
1636758_s_at	5.03816	8.17447e-06	0.00441462	CG18853 /// phr	NA	0
1634388_at	-0.28928	0.0753877	0.301802	CG30197	NA	0
1635396_at	0.0072458	0.695021	0.855906	CG30203	NA	0
1626732_at	-0.446359	0.570584	0.762181	CG30217	NA	0
1640540_at	0.147374	0.705248	0.863551	CG30273	NA	0
1634192_at	4.44089e-16	1	1	CG30281	NA	0
1635223_at	-0.192548	0.059166	0.274514	CG30285 /// rap	NA	0
1635548_s_at	-0.561948	0.157853	0.404501	CG30287 /// CG34166	NA	0
1622958_at	-0.00258372	0.887045	0.984381	CG30288	NA	0
1638013_at	-0.000372346	0.983495	1	CG30289	NA	0
1625725_at	-0.00649801	0.921593	1	CG42496 /// Ppcdc	NA	0
1639747_at	0.616787	0.0015126	0.0474785	CG30291 /// grau	NA	0
1623684_at	-0.534417	0.0404051	0.238787	CG33960	NA	0
1640499_at	0.143852	0.324697	0.565471	CG30338	NA	0
1635364_at	-0.0278883	0.802408	0.931515	CG30343	NA	0
1631387_at	0.0338682	0.738224	0.887079	CG30344	NA	0
1633959_s_at	1.44042	1.91825e-05	0.00613665	CG30345 /// CG9766 /// DsimCG9766	NA	0
1640532_at	0.140521	0.261099	0.507118	CG30356	NA	0
1639646_at	0.12022	0.486067	0.689989	CG30373	NA	0
1640326_at	-0.22559	0.13074	0.373478	CG30381	NA	0
1628657_at	-1.69543	0.00437828	0.0810942	GstE9	NA	0
1633010_s_at	1.78896	6.08059e-06	0.00364869	CG30382 /// Prosalpha1	NA	0
1634608_at	-0.28348	0.365884	0.593113	CG30383	NA	0
1628139_at	0.61111	0.129391	0.372105	CG30384 /// CG30385	NA	0
1637527_at	0.962499	0.179474	0.425015	CG30384 /// CG33140	NA	0
1634628_at	0.934185	1.99937e-05	0.00613665	CG30392	NA	0
1641573_at	0.504353	0.0501171	0.258261	CG30403	NA	0
1636789_s_at	0.0772045	0.288288	0.536676	Tango11	NA	0
1627655_at	0.0306694	0.898216	0.991784	CG30410	NA	0
1623744_at	-0.853197	0.276075	0.522914	CG30411	not_conserved	6
1635380_at	-1.19245	0.00106124	0.0400784	CG30413	NA	0
1627732_s_at	-0.156512	0.225109	0.472117	CG30415	NA	0
1625714_a_at	-0.0777268	0.169032	0.41503	CG30423	NA	0
1628503_at	-0.122392	0.10198	0.339587	CG30424	NA	0
1634124_at	-0.0260447	0.904736	0.99603	CG30428	NA	0
1639147_s_at	-0.536973	0.183452	0.429075	CG30438	NA	0
1630985_at	-0.0898352	0.169323	0.415426	CG30441	NA	0
1624343_at	0.13895	0.0739975	0.299307	Opbp	NA	0
1632764_at	0.50415	0.129533	0.372105	Tdc2	NA	0
1633463_s_at	-0.0482283	0.789983	0.921839	CG30463	conserved	7
1623508_at	0.543396	0.16738	0.413923	CG30466	NA	0
1636929_at	0.0137933	0.94513	1	ave	NA	0
1635845_at	0.357702	0.261281	0.507279	CG30480	NA	0
1638028_at	4.44089e-16	1	1	CG30484 /// CG30485	NA	0
1631455_at	0.500728	0.0114773	0.130926	CG30493 /// l(2)08492	not_conserved	6
1630298_at	0.226337	0.25977	0.505977	CG30493 /// CG30496	not_conserved	6
1629696_a_at	-0.665383	0.0888549	0.320936	CG30497	NA	0
1630406_at	0.712525	0.00298475	0.0666081	CG30503 /// kappaB-Ras	not_conserved	6
1631628_s_at	-1.19249	0.000166938	0.0176467	CG12896 /// Prx2540-1 /// Prx2540-2	NA	0
1626386_at	-0.495862	0.18047	0.425619	Cpr57A /// Obp57d	NA	0
1635558_s_at	0.515078	0.0155212	0.152682	CG17724 /// seq	NA	0
1638658_at	-0.214463	0.0198743	0.171767	Gos28	NA	0
1640552_at	-0.0297428	0.770508	0.90852	Gclm	NA	0
1632099_s_at	-0.00218746	0.99027	1	Liprin-alpha	NA	0
1627509_s_at	-1.1861	0.00444925	0.0815898	hoe1	NA	0
1639622_at	-0.352811	0.135969	0.380137	Proct	NA	0
1635714_s_at	0.351197	0.102682	0.340291	fdl	not_conserved	6
1625491_at	0.192388	0.614323	0.796361	bwa	NA	0
1632260_s_at	-0.207973	0.50702	0.709369	bru-2	conserved	7
1637469_at	-0.0780576	0.457838	0.669	pen-2	NA	0
1639614_s_at	0.00724071	0.809981	0.936175	RpL41	NA	0
1625733_at	-0.146207	0.557616	0.752287	CG31142 /// DgriCG31142 /// DmojCG31142 /// DvirCG31142	NA	0
1634918_a_at	-0.181668	0.116751	0.356577	CG32276	NA	0
1632593_at	-0.170992	0.180025	0.425481	CG32147	NA	0
1637827_at	0.59196	0.00419713	0.0799527	GlcAT-I	NA	0
1626414_at	0.0366476	0.836111	0.951833	Jheh1	NA	0
1634461_at	0.0688286	0.48416	0.688806	DIP2	NA	0
1628053_at	1.69542	0.000386046	0.0251186	sav	conserved	7
1629306_at	-0.00582433	0.955883	1	X11L	NA	0
1635283_at	-0.210459	0.524055	0.723271	nimB2	NA	0
1636703_at	0.0149952	0.529154	0.726873	CG31817	NA	0
1630227_a_at	0.0185741	0.866653	0.970726	CG8165 /// CG8176	NA	0
1636541_at	0.129995	0.162431	0.40844	CG32174 /// CG33052 /// frc	NA	0
1640286_at	0.121522	0.507231	0.70948	CG32174 /// frc	NA	0
1628296_at	0.756338	0.0647007	0.284773	pgant4	NA	0
1626850_s_at	0.345909	0.215444	0.461669	CG31953 /// gkt	NA	0
1623422_a_at	-0.00346427	0.941949	1	ade3 /// CG31908	NA	0
1636682_at	-0.496734	0.271309	0.517924	CG31778	not_conserved	7
1640478_at	0.365955	0.489563	0.692842	CG31777	NA	0
1632203_at	0.825041	0.0428661	0.245884	CG31706	NA	0
1629877_at	-0.585652	0.000487398	0.0274187	CG31683	NA	0
1641570_s_at	-0.90299	0.000100013	0.0140291	CG18858 /// CG31683	NA	0
1633844_at	-0.00122167	0.974724	1	CG31469	NA	0
1630603_at	-0.0136692	0.877486	0.976688	CG31352	NA	0
1629251_at	0.0418786	0.69516	0.855906	Rpb7	NA	0
1624900_at	-0.153401	0.528287	0.726355	CG31051	NA	0
1627566_a_at	-0.070376	0.102456	0.34012	CG12163 /// CG33293	NA	0
1637016_at	0.322417	0.190283	0.435614	CG33324	NA	0
1630899_at	0.189625	0.204681	0.450532	Fer1	NA	0
1626116_at	0.00360747	0.843715	0.95624	Sp212	NA	0
1625008_at	-0.132533	0.150616	0.39746	CG33330	NA	0
1630365_at	-0.191826	0.0198933	0.171767	CG33330 /// CG3563	NA	0
1629725_at	0.286992	0.134786	0.379207	CG33331	NA	0
1639992_at	0.411068	0.102916	0.340291	CG33332	NA	0
1632889_at	-0.706502	0.0292587	0.210682	dpr9	NA	0
1630927_x_at	-0.919385	0.250705	0.499053	Pxd	NA	0
1633573_a_at	-0.0872343	0.738145	0.887079	att-ORFA /// att-ORFB	NA	0
1640096_at	0.643443	0.0661217	0.286935	Fancd2	NA	0
1625134_at	0.21892	0.228012	0.474886	p53	NA	0
1631844_at	0.14803	0.578847	0.768641	Myo95E	NA	0
1630290_at	-0.213569	0.171166	0.417424	mld	NA	0
1629181_at	0.180125	0.692387	0.85478	CG33494	not_conserved	7
1637280_at	-1.05055	0.000500562	0.0277178	LpR1	NA	0
1639871_at	0.0245503	0.47319	0.679826	CcapR	NA	0
1627329_at	0.00615577	0.978655	1	CG33558	NA	0
1634305_at	4.44089e-16	1	1	CheB42b	NA	0
1635961_at	-0.590716	0.00777366	0.10947	qvr	NA	0
1632074_at	0.429028	0.0595432	0.275133	luna	conserved	6
1623345_at	-0.0191484	0.448562	0.660161	CG33474	NA	0
1623177_at	0.63541	0.0225839	0.183267	CG33228	NA	0
1624513_at	-0.0548594	0.677711	0.843022	CG33228 /// CG4806	NA	0
1639019_s_at	-0.846723	0.0294243	0.21117	CG33470 /// IM10	NA	0
1635486_at	-0.717009	0.24834	0.496444	CG33468	NA	0
1637541_at	0.00052415	0.976857	1	Fs	NA	0
1640410_at	5.9822e-05	0.997348	1	CG33459	NA	0
1628478_at	0.415805	0.00787872	0.110374	CG34415	NA	0
1628849_at	0.175587	0.250069	0.498615	par-1	NA	0
1624581_at	-0.479242	0.00240432	0.0591549	dpr7	NA	0
1624861_at	0.302173	0.152944	0.400764	AlkB	NA	0
1624571_s_at	0.163199	0.158753	0.40546	CG32500 /// CG32857 /// CG33502	NA	0
1640963_at	-0.261289	0.464674	0.673178	CG5541	conserved	0
1631655_a_at	-0.449788	0.00126768	0.0447459	CG9132	NA	0
1624253_at	0.206448	0.257566	0.504379	CG9125	NA	0
1628129_a_at	-0.0170026	0.809832	0.936175	Sdic3 /// Sdic4 /// sw	NA	0
1624679_at	-0.491261	0.145264	0.391367	CG33253	NA	0
1632756_at	-0.0243234	0.84505	0.957415	CG42271	NA	0
1640719_at	4.44089e-16	1	1	CG33218	NA	0
1638469_s_at	-0.159398	0.402185	0.621704	CG3857	NA	0
1639266_at	0.151047	0.0717117	0.295295	CG15744	NA	0
1641317_at	0.14036	0.51688	0.717771	squ	NA	0
1629658_at	0.213298	0.279716	0.526914	CG33298	not_conserved	6
1634418_at	0.0075388	0.698306	0.858415	CG33281	NA	0
1625851_s_at	-0.055268	0.247298	0.495467	Pp2A-29B	NA	0
1629010_at	-0.848604	0.010058	0.123851	rho-5	NA	0
1636802_at	-0.39591	0.0200623	0.171842	CG42458	NA	0
1639074_at	-0.38247	0.154066	0.40102	CG33275	conserved	0
1629568_at	-0.310912	0.15665	0.402659	CG33276	NA	0
1641369_at	-0.0301531	0.854503	0.964219	CG33217 /// CG41454	NA	0
1624995_at	-0.304137	0.0674311	0.289339	CG12355	NA	0
1639005_x_at	-0.0344684	0.562595	0.756736	CG33272	NA	0
1631865_at	-0.0516834	0.352502	0.58283	CG13064	NA	0
1633765_at	0.147118	0.210283	0.45617	asparagine-synthetase	NA	0
1624829_at	-0.0162381	0.539989	0.73692	CG33288	NA	0
1631250_at	0.76775	0.00921044	0.119556	ind	NA	0
1631700_at	-0.0444024	0.364592	0.592038	Muc68Ca	NA	0
1635305_s_at	0.127517	0.27519	0.522286	Trl	NA	0
1629754_s_at	0.299572	0.0992328	0.336661	CG42507 /// Trl	NA	0
1623155_at	0.0217	0.448532	0.660161	CG33284	NA	0
1632911_at	0.352017	0.0969138	0.334003	CG33493	NA	0
1640872_at	0.423902	0.000936269	0.0381609	CG33493 /// CG6463	NA	0
1640641_s_at	-0.366185	0.461931	0.671149	CG33291	NA	0
1624535_at	-0.258151	0.220875	0.467961	CG33229	NA	0
1633109_at	-0.589831	0.224619	0.471547	CG16971 /// CG33229	NA	0
1636312_at	-0.220156	0.137423	0.381559	CG12038	NA	0
1640817_at	-0.213983	0.0872679	0.318446	zormin	NA	0
1627478_at	0.206347	0.111059	0.351068	CG33232	NA	0
1631792_at	-0.0194638	0.405962	0.624332	CG42330	NA	0
1625973_a_at	0.715468	0.000566283	0.0292242	CG3038	NA	0
1624780_at	0.727944	0.00346276	0.0715128	G9a	NA	0
1626762_s_at	0.537871	0.000364241	0.0249784	CG42376 /// cin	NA	0
1637705_at	0.974033	0.0219108	0.179682	ewg	NA	0
1629828_at	-0.05304	0.24229	0.490229	CG13375	NA	0
1627679_at	4.44089e-16	1	1	CG12470	NA	0
1631797_at	-0.00347161	0.849904	0.960933	Or1a	NA	0
1637077_s_at	-0.787931	0.310196	0.553521	CG3777	not_conserved	6
1633285_at	-0.472056	0.515873	0.716679	y	NA	0
1638596_at	0.00218017	0.904144	0.995582	ac	not_conserved	6
1625273_at	0.598046	0.0509737	0.259635	sc	conserved	0
1627194_at	1.15122	0.00197364	0.0539677	l(1)sc	conserved	6
1635124_at	0.563446	0.0114131	0.130926	ase	NA	0
1641552_at	-0.822812	0.0325788	0.220475	Cyp4g1	NA	0
1636730_at	0.290525	0.114398	0.353234	CG13373	NA	0
1632762_s_at	0.514965	0.140272	0.386167	CG3176 /// CG32817	NA	0
1638614_at	0.113567	0.257207	0.504283	CG18273	NA	0
1640813_at	-0.0383238	0.492005	0.694933	CG3156	NA	0
1624521_a_at	0.00611996	0.958881	1	CG17896	conserved	0
1625951_at	-0.234016	0.326536	0.567119	CG17778	not_conserved	6
1633733_a_at	-0.106984	0.537548	0.734758	svr	NA	0
1636615_at	0.0922962	0.339309	0.573988	elav	NA	0
1624656_s_at	0.370954	0.017448	0.161925	CG4293	NA	0
1624033_at	0.599206	0.0170959	0.16043	Appl	not_conserved	6
1635383_at	0.330012	0.0811091	0.311462	vnd	NA	0
1637148_at	0.534655	0.00101687	0.0393663	CG13366	NA	0
1640958_at	0.0980272	0.491479	0.694552	CG13365	NA	0
1625032_s_at	0.568839	0.00130249	0.0449463	mod(r)	NA	0
1624518_at	-0.0273824	0.615146	0.796856	CG13369	NA	0
1624019_s_at	-0.0354946	0.376989	0.601631	RpL36	NA	0
1636279_at	0.20278	0.148238	0.39399	l(1)1Bi	NA	0
1639071_a_at	-0.0103852	0.95015	1	Dredd	NA	0
1626259_at	-0.104903	0.409205	0.626836	su(s)	NA	0
1632266_at	0.111662	0.195502	0.441116	CG13367	NA	0
1624478_at	0.0228419	0.592642	0.778704	Roc1a	NA	0
1629866_at	0.0503086	0.507363	0.709481	Suv4-20	not_conserved	6
1625801_s_at	0.016435	0.56468	0.758325	skpA	NA	0
1628319_s_at	0.0873228	0.330524	0.569286	sdk	NA	0
1634220_at	-0.278592	0.270188	0.516788	CG13362	NA	0
1624971_at	-0.185623	0.157853	0.404501	CG5254	NA	0
1637811_s_at	-0.075879	0.667114	0.834781	CG5273	NA	0
1639312_at	-0.0237092	0.42749	0.642366	RpL22	NA	0
1626702_at	-0.143431	0.496429	0.699134	fz3	NA	0
1639933_at	-0.524171	0.31492	0.55806	tw	NA	0
1634854_at	0.216943	0.168524	0.414625	CG16989	NA	0
1623479_at	0.14231	0.263139	0.509174	Rbf	NA	0
1635709_at	-0.224791	0.0962664	0.333261	Sec22	NA	0
1630040_at	0.0746619	0.238037	0.485469	CG42248	conserved	6
1623320_at	-0.108126	0.68897	0.852228	CG3711	NA	0
1631212_at	0.0372304	0.87846	0.977162	MED22	NA	0
1635491_s_at	-0.221881	0.166512	0.412782	TRAM	NA	0
1639850_at	0.223256	0.0960216	0.332733	CG3704	NA	0
1632240_at	-0.0327047	0.934174	1	mus81	NA	0
1624554_at	-0.490652	0.000132565	0.0159093	CG3703	NA	0
1629853_at	-0.716436	0.242323	0.490229	CG3699	NA	0
1628284_at	4.44089e-16	1	1	CG3690	NA	0
1637913_at	-0.471949	0.00150742	0.0474785	CG11638	NA	0
1632288_at	0.415838	0.0948245	0.33154	CDC45L	NA	0
1629072_at	-0.391394	0.0842835	0.314781	CG42259 /// su(w[a])	NA	0
1636804_at	-0.0875769	0.817846	0.941606	CG14629	NA	0
1625537_at	-0.26759	0.26362	0.509425	CG3655	not_conserved	7
1634165_at	-0.213102	0.759166	0.901071	CG11378	NA	0
1631624_at	-0.8101	0.053624	0.264666	CG14626	NA	0
1636915_at	-1.31716	0.197621	0.443858	CG11380	not_conserved	6
1637360_at	-0.886683	0.213692	0.460061	CG11382	NA	0
1635368_at	0.366347	0.355401	0.585229	CG11398	NA	0
1626359_at	0.421783	0.113999	0.352808	CG11403 /// DereCG11403 /// DoreCG11403 /// DsimGD16432 /// DteiCG11403 /// DyakCG11403	NA	0
1629015_a_at	-0.111731	0.153054	0.400791	DAAM	NA	0
1629922_at	-0.921095	0.245204	0.494022	CG11409	NA	0
1623626_a_at	-0.151679	0.154983	0.401527	CG11412	NA	0
1626767_at	-0.242763	0.492851	0.695928	Tsp2A	NA	0
1635290_at	0.324229	0.0634539	0.283706	CG11418	NA	0
1632318_at	0.0974993	0.37701	0.601631	CG12773	NA	0
1637308_at	0.12858	0.368927	0.594956	CG11417	NA	0
1633097_at	-1.35685	0.043949	0.247498	CG14770 /// DsimCG14770	NA	0
1627150_at	0.533411	0.00216422	0.0566291	CG3056	NA	0
1637625_s_at	0.2396	0.129631	0.372105	CG32813	not_conserved	6
1624881_at	0.0460933	0.58785	0.774975	CG11448	NA	0
1623316_at	0.57072	0.0059951	0.0962878	CG14785	NA	0
1639032_at	0.527642	0.216141	0.46233	CG14786	NA	0
1637145_at	-0.37563	0.176058	0.42197	CG14787	NA	0
1633163_at	-0.0753313	0.307614	0.552274	ns3	NA	0
1629180_at	-0.283736	0.0498028	0.25794	O-fut2	NA	0
1635661_at	-1.14095	0.0138392	0.143728	CG14777	NA	0
1628135_s_at	0.503081	0.0223578	0.182392	pck	not_conserved	7
1625712_at	0.0862414	0.633256	0.810691	CG14780	NA	0
1629621_a_at	-1.02334	0.0156417	0.152754	Rab27	NA	0
1640362_at	1.21332	0.00747248	0.107845	mei-38	NA	0
1637328_at	-0.11917	0.0390054	0.23523	CG14782	NA	0
1638847_s_at	-0.0467996	0.178141	0.423438	sta	NA	0
1626242_at	-0.215735	0.241622	0.48936	CG14795 /// DmauCG14795 /// DsimCG14795	NA	0
1625211_s_at	-0.368899	0.00980626	0.122732	CG32810	NA	0
1623139_at	0.266685	0.0330597	0.221238	dor	NA	0
1624552_at	-0.0172078	0.580944	0.769817	CG3740	NA	0
1634614_at	0.853859	0.000130779	0.0159093	hfw	not_conserved	7
1640631_at	-0.263894	0.147549	0.39321	CG32809	NA	0
1624724_at	-1.40816	0.0813337	0.311626	b6	NA	0
1628701_a_at	4.44089e-16	1	1	CG14798	NA	0
1630918_at	0.245925	0.107705	0.3472	a6	NA	0
1633311_at	0.158204	0.344191	0.577	Scgdelta	NA	0
1634276_a_at	0.202986	0.471557	0.678866	Adar	NA	0
1632389_at	0.0533933	0.345335	0.577841	CG14812	NA	0
1630316_a_at	0.831658	0.0158964	0.154025	CG14814	NA	0
1638834_a_at	0.128403	0.360348	0.589422	MED18	NA	0
1633962_a_at	0.228683	0.00213711	0.056518	CG14815	NA	0
1635708_at	0.648973	0.0789085	0.307686	CG14803	NA	0
1634489_at	0.202479	0.181511	0.42692	Pgam5	NA	0
1630839_at	-0.0711746	0.380045	0.603235	Vps26	conserved	6
1631733_at	-0.186104	0.216798	0.463155	CG14817	NA	0
1627087_at	0.168918	0.215133	0.461571	CG14805	NA	0
1626544_at	-0.334052	0.00223141	0.0575213	CG14818	NA	0
1623373_at	-0.171004	0.0159002	0.154025	CG14806	NA	0
1635103_at	0.501223	9.60888e-05	0.0138381	trr	conserved	7
1629936_at	0.163881	0.149294	0.395713	mRpL16	NA	0
1629020_s_at	-0.0116375	0.805946	0.933614	arm	NA	0
1631669_at	-0.00602618	0.752927	0.897507	CG32801	NA	0
1639185_at	0.445452	0.0557523	0.268749	mip130	NA	0
1632200_s_at	0.50621	0.0356727	0.228123	Edem1	NA	0
1636006_at	-0.0610614	0.15583	0.402257	Rbcn-3B	not_conserved	0
1624008_at	0.238011	0.0503517	0.258601	eIF2B-epsilon	NA	0
1638197_at	0.20968	0.164835	0.410958	CG3573	NA	0
1624489_a_at	-0.0589205	0.579809	0.769162	CG11596	NA	0
1632189_at	0.452812	0.0140222	0.144517	CG3587	NA	0
1641392_at	0.0201806	0.756934	0.899708	CG3600	NA	0
1632733_at	-0.269132	0.312287	0.555321	CG42527 /// Hr4	NA	0
1637390_at	0.094518	0.46831	0.676413	CG4406	NA	0
1622981_at	0.0653307	0.229527	0.476261	usp	NA	0
1635252_a_at	-0.278539	0.0687068	0.291002	Actn	NA	0
1633112_at	0.0283118	0.787448	0.920081	moody	NA	0
1635767_at	-0.34767	0.128838	0.371272	CG4313	not_conserved	6
1631885_at	-0.302246	0.0705382	0.293379	CG4290	NA	0
1636002_at	0.402468	0.00614635	0.0968326	CG4281	NA	0
1628965_at	-0.809279	0.100266	0.33764	CG4194	NA	0
1641370_s_at	-0.655784	0.0352877	0.226895	CG4199	NA	0
1628201_at	0.0678212	0.750723	0.89637	CG4061	NA	0
1632089_at	0.0500006	0.654798	0.82719	CG4045	NA	0
1634300_at	0.00777862	0.946642	1	CG4025	not_conserved	6
1633560_at	0.158794	0.255865	0.502838	CG16903	NA	0
1636598_s_at	-0.139865	0.207332	0.453594	Unc-76	NA	0
1623441_at	0.159686	0.228876	0.475794	ph-p	NA	0
1637491_s_at	-0.0655793	0.725406	0.877727	CG3835	NA	0
1631588_at	-0.458769	0.052824	0.263291	Pgd	NA	0
1630672_at	-0.26119	0.0542596	0.266077	bcn92	NA	0
1636092_a_at	0.0644782	0.618277	0.79911	wapl	NA	0
1636461_at	-0.360608	0.218786	0.465454	CG3630	NA	0
1641599_at	-0.0360555	0.826207	0.945627	CG3621	NA	0
1636793_at	0.11169	0.644993	0.818663	Cyp4d2	NA	0
1637479_at	-0.125089	0.478324	0.68456	pn	NA	0
1623733_at	-0.0247399	0.746186	0.892629	Nmd3	NA	0
1626727_at	0.834596	0.198889	0.44504	Mct1	NA	0
1637662_at	0.614787	0.24128	0.48936	msta	NA	0
1631535_at	-0.149522	0.272458	0.518941	Vinc	not_conserved	7
1634153_at	-0.0190091	0.802894	0.931525	CG14052	NA	0
1638200_at	0.290873	0.156316	0.402273	pcx	conserved	6
1623496_at	0.120967	0.219456	0.466511	kz	NA	0
1630077_at	0.145418	0.0485923	0.256459	Or2a	NA	0
1635659_at	0.330345	0.0605068	0.277509	crn	NA	0
1623743_at	-0.216187	0.492505	0.695548	CG3191	NA	0
1630447_at	0.324988	0.0801587	0.30966	CG3078	NA	0
1631083_at	-0.110932	0.408263	0.626103	l(1)G0144	NA	0
1637494_at	-0.169632	0.00290931	0.0651939	CG3071	NA	0
1637905_s_at	-0.066749	0.545915	0.742098	CG2924	NA	0
1628194_at	0.188756	0.046235	0.251453	CG2918	NA	0
1630025_at	0.353818	0.0131217	0.139085	CG2865	NA	0
1624701_at	0.644866	0.0144574	0.147255	CG14050	NA	0
1636242_at	-0.0887993	0.838855	0.953408	Ilp6	NA	0
1627470_at	0.025151	0.767433	0.907195	phl	NA	0
1639171_at	0.31266	0.0505278	0.258601	mRpL14	NA	0
1627233_at	-0.181694	0.309615	0.553487	CG14047	NA	0
1635373_at	-0.140504	0.622425	0.801705	PsGEF	NA	0
1624501_at	0.664102	0.0192292	0.169685	CG12496	NA	0
1629953_at	-0.0469559	0.709634	0.866271	gt	NA	0
1626534_at	-0.17856	0.284702	0.532294	tko	NA	0
1628774_a_at	-0.122713	0.210511	0.456298	boi	NA	0
1640317_at	0.0612824	0.515961	0.716679	z	NA	0
1635610_at	0.111337	0.247999	0.496218	CG8310	NA	0
1641362_at	-0.616895	0.0146652	0.148462	CG13759	NA	0
1639846_at	-0.0867003	0.366163	0.593182	CG13760	NA	0
1634558_s_at	0.0324457	0.692925	0.855151	egh	NA	0
1624632_at	0.558084	0.0761784	0.303008	Klp3A	NA	0
1638883_at	0.000405709	0.992057	1	CG8636	NA	0
1628184_at	-0.151792	0.0275115	0.203374	Tsp3A	NA	0
1628623_at	0.217577	0.0672557	0.288953	CG9904	not_conserved	6
1631334_at	0.0965222	0.493537	0.69655	CG10260	NA	0
1623084_at	-0.329863	0.0632546	0.28335	sgg	NA	0
1638386_at	0.143114	0.27286	0.519232	HLH3B	NA	0
1638452_at	-0.157423	0.596126	0.781023	per	NA	0
1626460_at	0.172708	0.160987	0.407597	CG2658	NA	0
1639999_at	0.328244	0.340722	0.574965	CG2662	NA	0
1639215_at	0.0198069	0.835367	0.951833	Csat	NA	0
1630395_at	0.0266822	0.824885	0.945262	eIF2B-beta	NA	0
1625954_at	-0.0887972	0.420931	0.637006	CG2681	not_conserved	7
1629864_at	0.353407	0.135109	0.379535	CG2685	NA	0
1633835_s_at	0.250217	0.145057	0.391005	CG2694	NA	0
1626169_at	-0.00803492	0.946043	1	CG2701	NA	0
1634748_at	0.259755	0.192666	0.438379	dwg	NA	0
1627919_at	0.068997	0.552124	0.74796	ttm50	NA	0
1631133_at	0.125044	0.162478	0.40844	CG2712	NA	0
1641644_s_at	0.141077	0.215724	0.461917	crm	NA	0
1638808_at	-0.0582891	0.286446	0.534537	Syx4	NA	0
1634922_s_at	-0.173389	0.138847	0.383733	CG32795	NA	0
1624393_at	7.07535	1.52182e-07	0.000821859	w	NA	0
1641307_at	-1.00285	0.126512	0.368714	CG14419	NA	0
1635032_a_at	4.44089e-16	1	1	CG3526	NA	0
1630288_a_at	-0.733089	0.207636	0.453614	CG3588	NA	0
1639654_at	-0.324853	0.262066	0.508056	CG3603	NA	0
1625366_at	0.222141	0.133609	0.377185	rst	NA	0
1633888_s_at	-0.484172	0.0473446	0.254666	kirre	NA	0
1634576_at	0.349243	0.0172461	0.160693	N	NA	0
1639210_at	-0.0277372	0.807488	0.934299	Fcp3C	NA	0
1641648_at	0.025172	0.84755	0.959076	CG3939	NA	0
1641229_at	-0.325886	0.330275	0.569286	CG14265	NA	0
1624686_a_at	-0.473532	0.0100595	0.123851	dnc	NA	0
1625856_at	0.00182736	0.986754	1	dm	NA	0
1629653_at	-0.000219966	0.990248	1	CG16782	NA	0
1630969_s_at	-0.0940752	0.0988049	0.33661	CG12206	NA	0
1632629_a_at	-0.630294	0.0473922	0.254795	CG10804	not_conserved	6
1633355_at	-0.0568816	0.583487	0.771577	CG10802	NA	0
1637623_at	0.0988607	0.282264	0.530122	CG14270	NA	0
1629471_at	0.0947601	0.16141	0.407629	CG10803	conserved	6
1623694_at	-0.253636	0.306857	0.551566	Gas8	NA	0
1633062_at	-3.89026	6.99237e-07	0.00174778	CG32791	not_conserved	6
1638849_a_at	0.16426	0.329618	0.569286	CG2875	NA	0
1640791_at	0.0756088	0.682069	0.846494	Parg	NA	0
1634131_s_at	0.303116	0.239508	0.487317	Mnt	NA	0
1640377_s_at	-0.00693154	0.932491	1	Rala	NA	0
1623408_s_at	-0.102658	0.123905	0.365255	CG2947 /// CG32789	not_conserved	6
1631485_a_at	-0.763736	0.0765953	0.30343	ec	NA	0
1634074_a_at	-0.462465	0.129551	0.372105	yin	NA	0
1627277_s_at	-0.335488	0.51466	0.715762	CG2930	NA	0
1633535_at	-0.122107	0.186783	0.431815	VhaAC39	not_conserved	6
1624245_at	-0.73657	0.199545	0.445637	CG15239	NA	0
1633281_at	-0.318857	0.361789	0.589929	CG42541	NA	0
1627822_at	-0.334352	0.342104	0.575825	CG2938	NA	0
1636371_at	0.368241	0.0430056	0.246421	CG2941	not_conserved	6
1628362_s_at	0.470794	0.109162	0.349579	CG2941 /// CG32783 /// CG32786	not_conserved	6
1631868_at	0.239464	0.0692665	0.291295	Vap-33-1	NA	0
1635954_at	0.0822465	0.418604	0.635376	lva	NA	0
1633363_at	0.169096	0.307218	0.551939	CG6428	NA	0
1639042_at	-0.856229	0.16096	0.407597	CG6414	NA	0
1624909_at	-0.46425	0.0264556	0.199823	CG32778	NA	0
1640947_at	-2.15287	0.00330201	0.0706217	CG15376	NA	0
1639536_at	0.109986	0.139849	0.385475	CG6379	NA	0
1623485_at	0.284651	0.171706	0.418078	Xpac	NA	0
1625107_at	0.367852	0.0541121	0.265666	brn	NA	0
1624931_at	0.11246	0.226314	0.472802	cib	NA	0
1629666_at	1.06496	0.0210707	0.175877	dgt4	NA	0
1635824_at	0.136099	0.116917	0.356752	Tip60	NA	0
1639405_at	-0.00528343	0.977732	1	CG4857	NA	0
1640163_at	-1.38361	5.96749e-06	0.00364869	Fas2	NA	0
1624320_at	-0.28518	0.316853	0.559315	mei-9	NA	0
1630632_s_at	-0.3231	0.0284089	0.207324	CG2982	NA	0
1636576_s_at	-0.344154	0.0542031	0.265992	norpA	NA	0
1633964_at	-0.30312	0.052392	0.262592	CG3626	NA	0
1637049_at	-0.138691	0.336546	0.572717	bi	NA	0
1624850_at	-0.108343	0.531038	0.728871	CG3556	NA	0
1634289_at	0.270761	0.00800442	0.11105	rb	conserved	6
1623771_at	0.0945043	0.22237	0.46982	CHOp24	NA	0
1626552_at	-0.066792	0.603769	0.787598	CG3568	NA	0
1639393_at	0.529967	0.0180708	0.164295	Usf	NA	0
1636535_at	-0.104092	0.639517	0.814555	CG15912	NA	0
1629013_at	0.195968	0.110736	0.351018	CG11436	NA	0
1629662_at	0.570331	0.00736263	0.107101	CG3527	NA	0
1627789_at	-0.0211516	0.803133	0.931601	CG11444	NA	0
1622949_at	0.483295	0.0212353	0.176591	peb	NA	0
1625734_at	0.0407884	0.841163	0.95485	CG12184	NA	0
1637361_a_at	0.21344	0.0618158	0.279489	CG12179	NA	0
1628732_at	0.377715	0.0786951	0.30752	pon	NA	0
1628371_at	-0.188747	0.217894	0.464563	HLH4C	NA	0
1640007_at	-0.0218371	0.83461	0.951211	mRpL30	NA	0
1628831_at	0.53548	0.00138132	0.0459811	torp4a	NA	0
1625387_s_at	0.282389	0.11336	0.352062	E2f /// torp4a	NA	0
1627406_at	0.000120285	0.994667	1	CG3009	NA	0
1631320_at	0.177652	0.204657	0.450532	Pp2C1	NA	0
1634599_s_at	-0.0822869	0.288831	0.537225	ctp	NA	0
1635253_a_at	-0.0566648	0.383135	0.605448	l(1)G0334	NA	0
1633596_at	-2.14771	0.000725729	0.0327975	CG12681	NA	0
1635407_at	-0.154295	0.104506	0.342987	CG32772	NA	0
1629746_at	0.383984	0.0498963	0.258079	CG4041	NA	0
1633005_at	0.0579123	0.724301	0.877486	CG6903	NA	0
1629681_x_at	0.21203	0.0195228	0.170741	CG4068	NA	0
1627599_at	-0.0270932	0.315586	0.558485	Ptp4E	NA	0
1627259_a_at	-0.71719	0.135209	0.379545	ovo	NA	0
1633444_s_at	0.100202	0.575504	0.765426	CG32767	NA	0
1627401_at	0.281125	0.245644	0.494355	CG6789	NA	0
1627082_at	-0.114709	0.307136	0.551939	CG15465	NA	0
1630980_at	-0.0678173	0.610363	0.79327	CG15464	NA	0
1625469_at	0.515723	0.029004	0.209441	CG3323	NA	0
1630144_at	0.285199	0.180553	0.425619	Cdk7	NA	0
1634194_at	0.177177	0.154391	0.401079	snf	NA	0
1627105_at	-0.00265006	0.908268	0.99847	TrxT	NA	0
1630847_at	0.00508365	0.78703	0.919791	CG15930	NA	0
1629933_at	0.0190602	0.89616	0.990425	Sas10	not_conserved	6
1638803_at	0.129417	0.507803	0.70976	Rnp4F	NA	0
1635234_at	0.301021	0.299092	0.545547	Mcm3	NA	0
1640604_at	0.281778	0.154581	0.401079	CG3309	NA	0
1626675_at	1.29993	0.00366512	0.0741652	XRCC1	NA	0
1625065_s_at	-0.636345	0.10903	0.349579	SK	NA	0
1640240_s_at	0.0834927	0.292791	0.540033	CG4165	NA	0
1633412_s_at	-0.00422877	0.9485	1	yu	NA	0
1640884_at	-0.769727	0.124431	0.366057	CG15784	NA	0
1623478_at	-0.78603	0.00793882	0.110641	SPR	NA	0
1631315_at	-0.164024	0.439872	0.653425	CG12730	not_conserved	7
1626809_at	-0.0878798	0.419875	0.636144	Vsx2	NA	0
1623729_at	-0.0619154	0.533854	0.730888	Vsx1	NA	0
1623645_a_at	-0.375243	0.0374389	0.231073	RhoGAP5A	NA	0
1631832_at	-0.0273152	0.693325	0.855532	Mlc-c	NA	0
1625446_at	-0.68496	0.00641468	0.0989596	l(1)G0045	not_conserved	6
1623881_s_at	0.153085	0.581258	0.769949	Sirt4	NA	0
1632051_at	0.174655	0.170814	0.417223	CG4119	NA	0
1627206_at	0.176492	0.084555	0.315099	RpL35	NA	0
1638230_at	0.00844508	0.959821	1	CG3160	NA	0
1639993_at	0.0984935	0.483983	0.688748	CG3149	NA	0
1626383_at	-0.206248	0.251107	0.49919	CG4096	NA	0
1632342_a_at	-0.383572	0.115593	0.354765	CG33080	not_conserved	6
1627179_s_at	0.181255	0.0788374	0.307686	CG32758	NA	0
1628824_s_at	-0.140102	0.43428	0.647702	CG3125	NA	0
1636909_at	0.22909	0.0187788	0.167534	CG4078	NA	0
1628798_at	0.152281	0.317964	0.559964	lin-52	NA	0
1631399_a_at	-0.509388	0.0470266	0.253585	CG15771	NA	0
1637432_at	-0.519287	0.374674	0.599179	CG3097	NA	0
1624088_at	-0.954179	0.17757	0.423198	CG3108	NA	0
1641513_at	-0.286347	0.045672	0.249648	CG12239	NA	0
1638136_at	-1.10431	0.013065	0.138771	CG15765	NA	0
1632828_at	0.159769	0.229586	0.476261	CG3033	NA	0
1633429_at	0.381944	0.0631061	0.283295	mof	NA	0
1638758_at	-0.0336427	0.51426	0.715448	CG3016	NA	0
1637739_at	-0.46669	0.0391478	0.235825	CG16721	NA	0
1626163_s_at	0.0833501	0.168328	0.414625	Act5C	NA	0
1637829_at	-0.284035	0.597281	0.781678	CG4020	NA	0
1634451_at	0.394614	0.0347978	0.225844	CG12236	not_conserved	6
1640594_at	0.0494897	0.599643	0.783351	CG3011 /// DsecCG3011	NA	0
1630308_at	-0.582639	0.0373708	0.230917	CG3726	NA	0
1633728_at	0.125428	0.590472	0.777184	CG12728	NA	0
1627432_at	-0.129744	0.497547	0.699803	CG6041	NA	0
1627287_at	-0.212253	0.582966	0.771078	CG5966	NA	0
1637635_at	-0.122577	0.215449	0.461669	CG4766 /// DmauCG4766 /// DsimCG4766	NA	0
1635811_at	0.0869424	0.533454	0.7307	rux	NA	0
1627443_at	0.0327935	0.707079	0.864813	CG5941	NA	0
1631870_at	0.0713364	0.772728	0.910212	CG5937	NA	0
1636429_at	-1.05633	0.245446	0.494049	CG5928	NA	0
1631285_at	-0.488649	0.137308	0.381446	Tsp5D	NA	0
1635086_at	-0.840946	0.17607	0.42197	CG4666	not_conserved	7
1640206_at	-0.0371133	0.505197	0.707311	CG4660	NA	0
1631177_at	0.101111	0.531939	0.729533	raptor	NA	0
1630756_at	0.270734	0.000159205	0.0173695	Mipp2	NA	0
1639483_s_at	-0.0373735	0.377098	0.601631	Nep1	NA	0
1630042_at	-0.156467	0.332537	0.569959	Ca-alpha1T	NA	0
1634675_s_at	-0.583061	0.00409404	0.0794357	CG3774	NA	0
1624065_at	-0.0248397	0.687073	0.85074	sqh	NA	0
1624925_at	-0.156635	0.500866	0.703309	CG14446	NA	0
1635652_at	-0.00807983	0.958976	1	Rbcn-3A	NA	0
1640660_at	0.236747	0.029022	0.209441	Spx	NA	0
1636231_at	0.332608	0.00607434	0.0966258	CG3781	NA	0
1638923_at	-0.36426	0.000467852	0.0271681	CG3566	NA	0
1634282_s_at	0.403612	0.0110075	0.129512	Top3beta	NA	0
1630086_at	0.285672	0.0364065	0.229058	wuho	NA	0
1640710_at	0.0666473	0.457651	0.668982	Rpt4	NA	0
1633845_at	0.566599	0.0395828	0.237106	CG15896	NA	0
1629133_at	0.179849	0.203646	0.449261	CG3815	not_conserved	6
1629246_at	0.519985	0.0180575	0.164295	CG12219	not_conserved	6
1628388_at	-0.215298	0.440974	0.654163	CG3823	NA	0
1623592_at	0.0590353	0.873741	0.974825	CG15894	NA	0
1633814_at	-0.462701	0.34178	0.575458	CG3842	NA	0
1630369_a_at	0.0728824	0.486431	0.690186	CG3847	NA	0
1627629_at	-0.00834117	0.801376	0.930716	CG3446	NA	0
1623252_a_at	-0.00686305	0.941549	1	kdn	NA	0
1633458_at	-0.0833303	0.327349	0.567774	swa	NA	0
1625464_at	-0.517733	0.00391178	0.0769601	Marf	NA	0
1636945_at	0.19723	0.122219	0.363961	PpV	NA	0
1638889_at	0.207015	0.188234	0.43313	CG3918	NA	0
1639994_at	-0.0731852	0.829695	0.948003	CG3342	NA	0
1637872_at	-0.0153922	0.962909	1	Spat	NA	0
1639893_s_at	0.00547659	0.909271	0.998986	RpL7A	NA	0
1626617_at	0.120006	0.166152	0.412174	dx	NA	0
1628465_a_at	-0.323357	0.0970868	0.334064	CG34417	NA	0
1631412_at	-0.126005	0.161562	0.407676	Pat1	NA	0
1641583_at	1.11087	0.0394799	0.236902	CG14443	NA	0
1626090_at	0.0265301	0.882237	0.980455	pigs	NA	0
1623702_at	0.328161	0.0838154	0.314581	CG3226	NA	0
1639411_at	0.211465	0.13248	0.375869	l(1)G0148	NA	0
1631813_at	0.0714986	0.461077	0.670864	CG3224	NA	0
1629938_at	-0.432874	0.0641742	0.28424	Ctr1A	not_conserved	6
1625927_at	-0.0912034	0.179317	0.424908	CG3198	NA	0
1638575_at	0.5838	0.0341742	0.224122	Mcm6	NA	0
1630698_at	-0.0408219	0.635882	0.812319	CG3192	NA	0
1635025_a_at	-0.0994058	0.0706737	0.293595	l(1)G0255	NA	0
1639403_s_at	0.044685	0.265595	0.511567	Pink1	NA	0
1631598_at	0.383748	0.0449982	0.248496	CG3184	NA	0
1628324_at	-0.00716357	0.710454	0.866879	CG14442	NA	0
1636107_at	-0.318376	0.069284	0.291295	CG14440	NA	0
1630906_at	0.139005	0.0228794	0.184694	CG14441	NA	0
1641320_s_at	-0.0612933	0.662226	0.832194	CG3168	NA	0
1628028_s_at	-0.0422273	0.330801	0.569469	RpL17	NA	0
1627293_at	-4.73874e-06	0.99979	1	CG14439	NA	0
1623386_s_at	0.129419	0.550804	0.746795	CG14438	NA	0
1635403_at	-0.366541	0.0818388	0.312789	shf	NA	0
1633115_a_at	-0.155349	0.0884214	0.319732	C3G	NA	0
1641620_s_at	0.129357	0.208252	0.454257	pod1	NA	0
1625881_at	0.11628	0.361211	0.589929	iav	NA	0
1634101_at	0.217343	0.0313849	0.217017	Nf-YC	NA	0
1632521_at	0.134626	0.359705	0.58902	Atx-1 /// CG4542	NA	0
1635062_at	-0.0947361	0.340342	0.574822	Smg1	NA	0
1627565_at	-0.0419021	0.632129	0.809631	CG14435	NA	0
1625546_at	0.0851124	0.640945	0.81544	CG4557	NA	0
1629894_at	0.644817	0.0172082	0.160645	Cht11	NA	0
1639795_at	0.11991	0.166811	0.413158	CG4558	not_conserved	6
1631048_at	0.311065	0.126377	0.368521	CG14434	NA	0
1632261_at	-0.366197	0.0611432	0.27843	CG32732	NA	0
1626579_at	0.387622	0.00178953	0.0512698	CG3040	NA	0
1627319_at	0.151501	0.149157	0.395445	bou	NA	0
1640798_a_at	-0.0743421	0.381219	0.603693	inx2	NA	0
1636858_at	-0.26433	0.021238	0.176591	cm	NA	0
1628124_at	-0.048117	0.830209	0.948093	CG3032	NA	0
1623109_at	0.0322883	0.856412	0.96502	CG4593	NA	0
1627548_at	-0.0728202	0.342414	0.576077	CG12541	NA	0
1630890_at	0.000720089	0.968107	1	nullo	NA	0
1635681_at	-0.149719	0.218277	0.465012	CG4615	NA	0
1627052_at	-0.00692802	0.9637	1	CG4617	NA	0
1635581_at	0.0476259	0.570331	0.762125	CG8300	NA	0
1631777_a_at	1.10087	2.59584e-05	0.00737835	fz4	not_conserved	6
1625641_s_at	1.4425	0.00299095	0.0666088	CG9650	NA	0
1638870_at	0.728654	0.032468	0.220466	CG1958	NA	0
1634824_a_at	0.221168	0.114271	0.353118	CG1677	not_conserved	6
1635215_at	0.0805854	0.671778	0.838829	CG2059	NA	0
1628148_at	-0.0187869	0.852627	0.962905	unc-119	NA	0
1641621_at	-0.266142	0.221464	0.468769	Atg5	NA	0
1635618_at	0.508274	0.000219401	0.0200826	Dok	not_conserved	7
1639191_at	0.614903	0.0190338	0.16865	CG18155	NA	0
1636840_at	-0.332694	0.0586472	0.273958	CBP	NA	0
1633432_at	-0.630464	0.0159287	0.154025	CG9657	NA	0
1629295_at	-0.260461	0.486597	0.690273	CHES-1-like	not_conserved	6
1623860_at	0.331869	0.110261	0.350376	CG15478	NA	0
1640173_at	0.27784	0.0147061	0.148462	Hira	NA	0
1629337_at	0.448499	0.0020631	0.0554684	NELF-B	NA	0
1632471_at	0.176117	0.0442521	0.247934	CG12155	NA	0
1629629_at	0.168136	0.129895	0.372542	Pdp	NA	0
1628482_at	-0.113467	0.423159	0.638574	Rab39	NA	0
1641185_at	-0.142796	0.367943	0.594577	CG1402	NA	0
1622987_at	4.44089e-16	1	1	Ir7g	NA	0
1638717_at	0.307864	0.155354	0.401708	CG10932	NA	0
1637523_at	-0.00357081	0.845835	0.957572	Nek2	NA	0
1638721_s_at	-0.0759881	0.289959	0.53858	CG18624	NA	0
1622968_at	0.155566	0.0541005	0.265666	p115	NA	0
1640145_at	-0.0577468	0.277648	0.524738	bys	NA	0
1633185_at	-0.279971	0.23495	0.483001	dpr14	NA	0
1635088_at	0.0907952	0.480482	0.68602	CG1444	NA	0
1628036_at	0.0360713	0.221374	0.468769	hdm	NA	0
1640976_at	0.522514	8.84962e-06	0.00455165	Ykt6	NA	0
1624719_at	0.278544	0.0309928	0.216002	CG10777	not_conserved	6
1630701_at	0.406278	0.0119034	0.132545	CG10778	not_conserved	6
1626411_at	0.258292	0.0112138	0.130237	l(1)G0193	NA	0
1636316_a_at	0.0790485	0.743974	0.891464	CG42593	NA	0
1627619_at	-0.0134354	0.590788	0.777236	CG15332	NA	0
1631499_a_at	0.0493751	0.619905	0.799952	sws	not_conserved	7
1622932_s_at	-0.086985	0.34905	0.580311	sn	NA	0
1627317_a_at	-0.0181638	0.393254	0.613539	Tbh	NA	0
1629106_at	-2.4273	0.000619728	0.0309893	CG2233	NA	0
1635367_at	0.264261	0.244449	0.492886	fs(1)h	NA	0
1631256_at	0.498873	0.06917	0.291295	Upf2	NA	0
1626503_at	-0.0990179	0.644908	0.818663	CG2254 /// DsecGM11216	NA	0
1628078_at	-0.243639	0.0719195	0.295362	CG2256	NA	0
1629843_s_at	-0.307589	0.0266382	0.200083	Ubc-E2H	NA	0
1629104_at	-0.122632	0.32603	0.566781	CG2258	NA	0
1628283_at	0.188412	0.185559	0.430905	CG1575	NA	0
1636433_at	0.0568703	0.662304	0.832194	CG2260	NA	0
1627351_at	-0.258688	0.277849	0.524751	CG15335	NA	0
1635358_at	0.370877	0.0235088	0.187127	CG2116	NA	0
1637127_at	-0.301403	0.0460155	0.25089	CG10958	NA	0
1629290_at	-0.0442854	0.709757	0.866323	Smox	NA	0
1628706_at	0.106632	0.442233	0.65522	CG17982	NA	0
1624280_at	-0.0478409	0.578951	0.768685	CG2263	NA	0
1632837_at	-0.104197	0.285683	0.533575	CG2129	NA	0
1632913_at	0.0662239	0.649113	0.822992	CG10959	NA	0
1625454_at	-0.476208	0.00495958	0.0864007	Gbeta5	NA	0
1631964_at	-0.170994	0.377221	0.601657	CG18262	NA	0
1637682_at	-0.340952	0.014303	0.146472	Traf6	NA	0
1628080_at	0.0940063	0.115005	0.353923	GIIIspla2	NA	0
1633158_at	0.0644591	0.346832	0.57918	CG10761	NA	0
1629830_at	4.44089e-16	1	1	Or7a	NA	0
1634365_at	-0.0251549	0.952785	1	CG2278	NA	0
1641703_at	0.147956	0.305577	0.549998	CG2147	NA	0
1641487_a_at	0.052311	0.655003	0.827347	Trxr-1	NA	0
1627015_at	0.294137	0.0658321	0.286538	sni	NA	0
1638593_a_at	0.0301614	0.886762	0.984276	ND75	NA	0
1640952_at	-0.230409	0.571353	0.762758	CG1632	NA	0
1641082_at	0.901637	0.00477544	0.0840058	Corp	NA	0
1636702_at	0.204168	0.0557602	0.268749	CG15343 /// DsimCG15343	NA	0
1624943_at	0.107052	0.473134	0.679826	CG1636	NA	0
1629258_at	-0.0288733	0.310024	0.553521	nAcRalpha-7E	NA	0
1638135_at	0.0870614	0.521441	0.721563	CG10555 /// DsimCG10555	NA	0
1636322_at	0.202884	0.0761633	0.303008	CG11190	NA	0
1630795_at	0.312274	0.0457225	0.249797	CG12125 /// DsimGD24570	NA	0
1637531_at	0.253461	0.0446477	0.248291	CG1440 /// DsimGD16898	NA	0
1638522_at	-0.230327	0.100325	0.33764	CG12123 /// DsimCG12123	NA	0
1640607_at	-0.0276138	0.712006	0.867793	org-1	NA	0
1623761_at	0.0231722	0.96239	1	CG15347	NA	0
1632816_at	0.152688	0.156069	0.402273	Es2	NA	0
1632179_at	-0.121783	0.0363005	0.229058	Sptr	NA	0
1637473_s_at	0.404163	0.0112748	0.130339	CG18787 /// CG18789	NA	0
1630078_a_at	-0.0584816	0.629662	0.80791	CG32000	NA	0
1625727_at	-0.249676	0.083095	0.3144	CG32006 /// DsecGM23241	NA	0
1635987_at	-0.974919	0.0437404	0.247351	CG12116 /// DsecCG12116	NA	0
1634093_at	-0.822943	0.0441531	0.247739	CG32017	NA	0
1627216_s_at	-0.167341	0.132879	0.376206	Zyx102EF	NA	0
1622921_at	0.0580474	0.611696	0.794197	CG32022	NA	0
1624976_at	-0.938406	0.0530569	0.263722	CG32026	NA	0
1639691_at	0.0125752	0.888043	0.984923	CG32038	NA	0
1635756_at	-0.11423	0.0162064	0.155596	CG32039	NA	0
1624259_at	-0.696308	0.225389	0.472468	CG32040	NA	0
1635301_at	0.0349043	0.810298	0.936175	CG32095	NA	0
1633677_at	-0.654879	0.0975977	0.334545	eap	NA	0
1628887_a_at	0.0355996	0.656874	0.828359	CG32112	NA	0
1631215_at	-0.42252	0.12568	0.36741	CG32132	NA	0
1636733_at	0.303113	0.227347	0.474141	CG32135	NA	0
1637997_at	-0.128775	0.3683	0.594677	CG32155	NA	0
1630410_at	0.130943	0.450593	0.662383	CG32163	NA	0
1630345_at	-0.00462562	0.918591	1	CG32170	NA	0
1631451_at	0.945413	0.0560655	0.269175	CG32181	NA	0
1627416_at	1.14789	0.0264069	0.199823	CG32182	NA	0
1625762_s_at	0.00838171	0.689425	0.8525	CG32188 /// CG32189	NA	0
1639222_at	-0.402841	0.308798	0.55314	CG32191	NA	0
1640590_at	-0.332652	0.256101	0.503028	CG32195	NA	0
1636151_at	-0.159019	0.063857	0.284186	CG32196	NA	0
1629269_at	-0.727738	0.0352928	0.226895	CG32204	NA	0
1632978_at	-0.0738021	0.299114	0.545547	CG32207	NA	0
1631681_s_at	-0.465533	0.595024	0.780232	825-Oak /// CG32213	NA	0
1637463_a_at	0.328012	0.000284157	0.0222405	Nrg	NA	0
1638880_at	-0.576148	0.0104067	0.12531	Csas	NA	0
1633598_at	-0.144016	0.0522186	0.262301	CG32221	NA	0
1635041_at	-0.463046	0.0318377	0.218614	CG32225	NA	0
1635784_a_at	-0.0442124	0.434127	0.647702	CG32230	NA	0
1629198_at	0.357927	0.0530362	0.263722	l(1)G0095	NA	0
1637407_at	-0.0185771	0.695031	0.855906	CG32243	not_conserved	6
1632656_at	0.031009	0.834175	0.950917	CG12112	NA	0
1626328_at	-1.06281	0.000452447	0.0271161	CG32259	NA	0
1635413_at	-0.900754	0.381846	0.60413	CG32266	NA	0
1630453_at	-0.189084	0.0708431	0.293959	CG32267	NA	0
1629310_at	1.81594	1.70319e-05	0.00613665	Trf4-1	NA	0
1627930_s_at	-0.226835	0.176836	0.422823	CG32280	conserved	6
1632818_at	0.128605	0.297067	0.543584	CG32281	NA	0
1628617_at	0.0152653	0.522372	0.722272	dro4	NA	0
1639457_at	0.0157499	0.515036	0.715762	CG32284	NA	0
1627339_at	0.000533573	0.976356	1	CG32298 /// CG32299	NA	0
1640732_s_at	-0.223454	0.114889	0.353857	CG18170 /// CG33791	NA	0
1632774_s_at	0.257786	0.0597302	0.27539	CG12065 /// DsimGD16908	NA	0
1638248_at	0.05162	0.830852	0.948252	CG32350 /// DperCG32350	NA	0
1626154_at	0.180555	0.107031	0.346847	CG12081 /// DsimCG12081	NA	0
1632870_at	0.0255373	0.931485	1	CG32364	NA	0
1636566_at	-1.20413	0.00128478	0.0448716	CG32368	not_conserved	6
1627612_a_at	-0.0884209	0.494156	0.697149	Crag	NA	0
1625323_at	-0.733523	0.0942707	0.331537	CG32397	NA	0
1635702_a_at	0.816682	0.00422214	0.0800058	Caf1-180	NA	0
1625438_at	-1.63625	0.142465	0.388721	Cpr65Av	NA	0
1630438_at	0.306979	0.113279	0.352062	CG32409	not_conserved	6
1626946_at	0.33228	0.097179	0.334064	oc	NA	0
1639959_at	-0.378713	0.177954	0.423438	CG42272	NA	0
1629793_at	0.326238	0.12363	0.364868	CG12772	NA	0
1630989_a_at	0.00500397	0.953083	1	CG32442	NA	0
1638634_at	0.0677902	0.396029	0.616711	CG32448	NA	0
1629045_s_at	0.227046	0.46546	0.673782	CG32452	NA	0
1631673_s_at	-1.09071	0.389432	0.610753	CG14454 /// CG32453	NA	0
1625990_at	-0.129466	0.146403	0.392426	CG11367 /// CG32454	NA	0
1633847_at	0.712127	2.90208e-06	0.00261211	CG11284	conserved	6
1625450_at	-0.277497	0.0281449	0.206452	mthl14	NA	0
1637608_at	0.693887	0.0081381	0.112117	Ppt1	NA	0
1628500_at	0.755215	0.0114426	0.130926	CG32483	NA	0
1633036_s_at	-0.246772	0.177224	0.422841	CG32495 /// GS	NA	0
1634547_at	0.282876	0.211874	0.458241	CG32506	NA	0
1638381_s_at	-0.0484329	0.476559	0.683426	CG1695 /// CG32506	NA	0
1636807_at	0.105088	0.253025	0.500352	Ogg1	NA	0
1623526_at	-0.0639335	0.212507	0.458965	CG32511	NA	0
1628626_at	0.206734	0.291536	0.539248	CG32537	NA	0
1632739_at	-0.0872529	0.432071	0.646551	CG32536 /// CG32537	NA	0
1640957_at	0.124913	0.702399	0.861794	Hexo2	NA	0
1627922_at	0.135933	0.386539	0.60815	CG32544	NA	0
1637125_at	-0.0493285	0.778827	0.913764	CG2004	NA	0
1637472_at	-1.63132	0.0507311	0.258954	TwdlY	NA	0
1633581_at	-0.718703	0.642278	0.816723	TwdlX	NA	0
1628409_at	0.0838856	0.142695	0.388721	CG32576	NA	0
1634329_at	0.0430162	0.712194	0.867887	CG32579	NA	0
1628702_at	4.44089e-16	1	1	Muc14A	NA	0
1628101_s_at	-0.237231	0.0647974	0.285066	CG32581 /// CG8974	NA	0
1630797_at	-0.0350899	0.236379	0.484234	CG32582	NA	0
1629950_at	-0.168238	0.133865	0.377606	CG1785	NA	0
1638195_at	-1.34255	0.168676	0.414625	drd	NA	0
1640603_at	0.235336	0.107181	0.347085	CG32590	NA	0
1637313_at	0	1	1	CG32595	NA	0
1641340_s_at	4.44089e-16	1	1	CG32598 /// CG32601	NA	0
1631248_at	0.368631	0.0509846	0.259635	l(1)G0020	NA	0
1633091_at	0.0700827	0.631736	0.809371	CG1789	NA	0
1623296_at	-1.59221	0.00269062	0.0619852	CG32625	NA	0
1633262_s_at	-0.584819	0.0641782	0.28424	Lim1	NA	0
1634787_at	0.149823	0.273004	0.519232	CG32638	NA	0
1630581_at	4.44089e-16	1	1	CG32639	NA	0
1630842_s_at	-0.150575	0.135323	0.379545	CG32640 /// CG32641	NA	0
1635411_at	-0.0171069	0.462302	0.671507	CG32652	not_conserved	6
1640425_at	-0.0319355	0.464083	0.673008	CG32655	NA	0
1634697_at	-0.67494	0.116004	0.355076	CG32667	NA	0
1640829_at	0.142272	0.770003	0.908146	CG12075	NA	0
1629460_at	0.090484	0.608866	0.791665	CG32679	NA	0
1633074_a_at	-0.177487	0.0344614	0.225074	Moe	NA	0
1641232_s_at	0.0836935	0.257548	0.504379	CG32706 /// CG6999	NA	0
1631251_at	0.0348728	0.818279	0.94174	CG32708 /// DsimGD16928	NA	0
1628974_at	-0.112024	0.469955	0.677388	CG32711 /// DsimCG32711	NA	0
1624884_at	0.101073	0.140067	0.385934	CG32712 /// DsimGD24571	NA	0
1633740_at	0.0125073	0.544767	0.741155	CG1885	NA	0
1625046_at	0.935043	0.000315305	0.023774	Rbm13	NA	0
1628338_at	0.0499875	0.701939	0.861355	CG32756	NA	0
1633368_at	0.500818	0.212798	0.459228	tlk	not_conserved	6
1637925_at	-0.572389	0.00968697	0.12257	CG32790	NA	0
1638002_at	0.0190066	0.977939	1	CG32808	NA	0
1623949_s_at	-0.256077	0.624949	0.803676	CG32816	NA	0
1622908_a_at	-0.0916476	0.311626	0.554693	CG10962	NA	0
1630907_at	0.33327	0.082592	0.313559	CG32847	NA	0
1641464_s_at	-0.853725	0.00851057	0.115047	CG32850	not_conserved	6
1631434_at	0.00863031	0.926872	1	mRpS21	NA	0
1640682_at	4.44089e-16	1	1	CG12662	NA	0
1627541_at	-0.433793	0.453661	0.665127	CG32855	NA	0
1623641_at	-0.114793	0.340009	0.574626	CG32856	NA	0
1641095_at	-1.33653	0.029829	0.212381	CG32937	NA	0
1640746_at	-0.188499	0.0372856	0.230654	CG18542 /// CG32939	NA	0
1638853_at	-0.152909	0.353631	0.583943	CG32971	NA	0
1638490_at	0.0503857	0.621201	0.800954	CG15365	NA	0
1631121_at	-0.322629	0.25097	0.49919	CG7267	NA	0
1624103_at	0.0106019	0.967592	1	CG7246	NA	0
1635799_at	0.0467525	0.665404	0.833956	HP1b	NA	0
1637244_at	0.579267	0.0313117	0.216793	APC4	NA	0
1630408_s_at	-0.222653	0.0308575	0.215583	CG7033	NA	0
1641396_a_at	0.00818448	0.936858	1	CG7766	NA	0
1637100_at	0.241089	0.0303803	0.213938	Bx42	NA	0
1632630_at	0.151856	0.147899	0.393599	CG7039	NA	0
1634294_s_at	-0.271397	0.0410359	0.240623	AP-1gamma	NA	0
1625249_at	0.0993528	0.220437	0.467676	fend	NA	0
1639672_at	0.228186	0.239112	0.486649	CG7065	NA	0
1639567_at	0.196335	0.253277	0.50066	fh	NA	0
1631677_at	0.264824	0.0592934	0.274624	dalao	NA	0
1641149_at	0.268792	0.191835	0.437401	CG11042	NA	0
1623222_s_at	0.0520875	0.2462	0.494804	His3.3B	NA	0
1625055_at	0.146398	0.068625	0.290902	Ost48	NA	0
1633381_at	0.152568	0.179559	0.425031	Zpr1	NA	0
1638297_at	-0.0641601	0.584393	0.77243	CG12056	NA	0
1637254_at	0.562094	0.0138528	0.143731	spdo	NA	0
1630523_at	-0.177501	0.428112	0.643031	CG12106	NA	0
1625272_at	-0.0756008	0.201213	0.446611	CG31030	NA	0
1641708_at	0.0445466	0.633573	0.810854	CG34133	NA	0
1627274_at	0.228914	0.694413	0.855773	CR31044	NA	0
1631351_s_at	-0.0334559	0.778039	0.913709	CG12118	NA	0
1630388_at	4.44089e-16	1	1	CG31050 /// CG8494	NA	0
1638331_s_at	0.382424	0.389787	0.611132	CG31054 /// CG4849	NA	0
1635286_at	4.44089e-16	1	1	CG31068	NA	0
1630151_at	-0.00230809	0.89881	0.992073	spn-D	NA	0
1625686_s_at	-0.134079	0.309532	0.553487	su(r)	NA	0
1635642_at	0.000416605	0.981535	1	CG31082	NA	0
1625193_at	-0.0192859	0.4747	0.681632	CG31106	NA	0
1634609_at	0.257941	0.0140698	0.14487	CG31111	NA	0
1641314_at	2.13872	9.21502e-05	0.0138238	CG31125	NA	0
1638192_a_at	-0.0758313	0.740744	0.888679	Wsck	NA	0
1635895_at	0.391263	0.12575	0.36741	CG31133	NA	0
1637465_at	4.44089e-16	1	1	CG31157	NA	0
1628539_at	-0.0393315	0.332516	0.569959	CG31174	NA	0
1631537_at	0.0203557	0.473501	0.680182	CG31198	NA	0
1638780_at	0.162157	0.435698	0.649299	GluRIIE	NA	0
1628126_at	0.0377323	0.304362	0.54927	CG31202	NA	0
1638505_at	-0.537939	0.251958	0.499991	t	NA	0
1630351_at	-0.230068	0.0586926	0.273958	CG31229	NA	0
1633851_at	-0.0363361	0.30901	0.55314	CG31231	NA	0
1628095_at	-0.736538	0.392852	0.613444	CG15370	NA	0
1628738_at	0.341057	0.0688925	0.291002	CG31251	NA	0
1632011_at	0.444863	0.203592	0.449254	CG31274 /// MESK4	NA	0
1632894_at	-0.0423271	0.373805	0.598409	CG12121	NA	0
1632213_s_at	-0.309824	0.136659	0.3808	CG31292 /// CG3303	NA	0
1631761_at	-0.237845	0.123202	0.364478	CG31313	NA	0
1632590_at	0.0888998	0.344349	0.577174	CG31320	NA	0
1635371_at	-0.686589	0.0123496	0.134328	CG31323	NA	0
1637350_at	-0.319511	0.364125	0.591861	CG31086 /// CG31323	NA	0
1626917_at	-0.347268	0.51495	0.715762	CG31337	NA	0
1641346_at	0.341934	0.0898411	0.323064	mxc	NA	0
1624831_at	0.137025	0.087333	0.318446	CG31360	NA	0
1638790_at	0.0013247	0.941483	1	CG31386	not_conserved	6
1626006_at	0.112061	0.423729	0.639115	Dsor1	NA	0
1630993_at	-0.271513	0.373388	0.598125	CG31414	NA	0
1628712_at	-0.222535	0.146373	0.392426	CG17754	NA	0
1626326_at	-0.8577	0.0990429	0.336661	CG31436	NA	0
1629865_s_at	0.24857	0.143878	0.389677	ric8a	NA	0
1625985_at	-0.921398	0.335745	0.572345	CG31446	not_conserved	6
1632030_at	0.0214812	0.450706	0.662383	CG31454	NA	0
1638549_at	0.337573	0.120057	0.360906	CG31460	NA	0
1632883_at	-0.0636788	0.837783	0.952709	CG31467	NA	0
1628448_at	0.289326	0.294351	0.541082	CG31473	NA	0
1631166_at	-0.00284629	0.884054	0.982043	CG17440	NA	0
1634041_at	0.0831786	0.238705	0.486187	CG31548	NA	0
1632653_at	0.0941887	0.784992	0.918345	CG31555	NA	0
1627002_at	0.333346	0.0327944	0.220687	CG17446	NA	0
1637176_at	-0.961901	0.170425	0.416538	Osi16	NA	0
1637911_at	0.447013	0.203504	0.449254	CG16892	NA	0
1634075_at	-0.690536	0.218341	0.465057	dp	NA	0
1640834_at	0.084345	0.490694	0.693714	mRpL27	NA	0
1636897_at	-0.330794	0.616658	0.798337	CG33003	NA	0
1641643_at	0.0456604	0.867766	0.970804	CG33007	conserved	7
1633299_at	-0.0566813	0.133016	0.376396	lz	NA	0
1635157_at	0.0525864	0.596382	0.781088	CG33057	not_conserved	6
1622892_s_at	0.0791185	0.479922	0.685576	CG33057 /// mkg-p	not_conserved	6
1630100_at	-0.418705	0.50156	0.703643	CG31607	NA	0
1635715_at	-0.135685	0.51222	0.713961	His4:CG31611 /// His4:CG33869 /// His4:CG33871 /// His4:CG33873 /// His4:CG33875 /// His4:CG33877 /// His4:CG33879 /// His4:CG33881 /// His4:CG33883 /// His4:CG33885 /// His4:CG33887 /// His4:CG33889 /// His4:CG33891 /// His4:CG33893 /// His4:CG33895 /// His4:CG33897 /// His4:CG33899 /// His4:CG33901 /// His4:CG33903 /// His4:CG33905 /// His4:CG33907 /// His4:CG33909	NA	0
1638308_s_at	0.0977996	0.534028	0.730888	His3:CG31613 /// His3:CG33803 /// His3:CG33806 /// His3:CG33809 /// His3:CG33812 /// His3:CG33815 /// His3:CG33818 /// His3:CG33821 /// His3:CG33824 /// His3:CG33827 /// His3:CG33830 /// His3:CG33833 /// His3:CG33836 /// His3:CG33839 /// His3:CG33842 /// His3:CG33845 /// His3:CG33848 /// His3:CG33851 /// His3:CG33854 /// His3:CG33857 /// His3:CG33860 /// His3:CG33863 /// His3:CG33866	NA	0
1631321_s_at	-0.303402	0.283251	0.530871	His1:CG31617 /// His1:CG33801 /// His1:CG33804 /// His1:CG33807 /// His1:CG33810 /// His1:CG33813 /// His1:CG33816 /// His1:CG33819 /// His1:CG33822 /// His1:CG33825 /// His1:CG33828 /// His1:CG33831 /// His1:CG33834 /// His1:CG33837 /// His1:CG33840 /// His1:CG33843 /// His1:CG33846 /// His1:CG33849 /// His1:CG33852 /// His1:CG33855 /// His1:CG33858 /// His1:CG33861 /// His1:CG33864	NA	0
1625925_at	-0.210705	0.161029	0.407597	His2A:CG31618 /// His2A:CG33808 /// His2A:CG33814 /// His2A:CG33817 /// His2A:CG33820 /// His2A:CG33823 /// His2A:CG33826 /// His2A:CG33829 /// His2A:CG33832 /// His2A:CG33835 /// His2A:CG33838 /// His2A:CG33841 /// His2A:CG33844 /// His2A:CG33847 /// His2A:CG33850 /// His2A:CG33853 /// His2A:CG33856 /// His2A:CG33859 /// His2A:CG33862 /// His2A:CG33865	NA	0
1635400_at	-0.298029	0.112262	0.351443	dtr	NA	0
1625120_at	-0.0514996	0.693813	0.855773	CG14630 /// CG33082	NA	0
1629492_s_at	-1.36613	0.0569009	0.271	CG31626	NA	0
1636756_at	0.110823	0.306768	0.551498	CG31627	NA	0
1625745_at	0.0117664	0.9545	1	CG31643	NA	0
1626550_at	0.460583	0.0310015	0.216002	CG34449	NA	0
1629586_at	-0.0577091	0.874394	0.97515	CG34126	not_conserved	0
1630011_at	-0.0318802	0.393133	0.613539	CG31659	NA	0
1638368_at	-0.183279	0.407644	0.625865	CG31674	NA	0
1634382_at	0.273491	0.177624	0.423235	CG31675	NA	0
1632888_s_at	-0.205807	0.213679	0.460061	CG31687 /// CG31688	NA	0
1625153_at	0.370667	0.0610292	0.278368	p24-2	NA	0
1623507_at	-1.61916	0.00177779	0.0512051	CG33136	NA	0
1628956_at	0.313339	0.0733724	0.297986	BCL7-like	NA	0
1624929_at	-0.516842	0.128742	0.371109	CG31710	NA	0
1635473_at	0.278068	0.0690937	0.291289	Apf	NA	0
1633260_at	-0.287912	0.00269694	0.0619852	CG31715	NA	0
1625710_at	-0.149379	0.113625	0.352379	CG31717	NA	0
1640334_at	-0.282873	0.228812	0.475794	CG33178	NA	0
1637306_at	0.306584	0.0539757	0.265524	CG31720 /// DsecGM11932	NA	0
1628563_at	-0.162639	0.3333	0.570428	CG33181	NA	0
1629788_at	0.238445	0.184265	0.430133	Kdm4B	NA	0
1634409_at	-0.399139	0.199828	0.445637	CG31775 /// CG42586	NA	0
1635265_a_at	0.835094	0.0076106	0.108464	CG31782	not_conserved	7
1637904_at	4.44089e-16	1	1	CG31787	NA	0
1634126_at	4.44089e-16	1	1	CG31788	NA	0
1635027_at	-0.11981	0.236272	0.484171	CG31800	NA	0
1624116_at	1.70161e-05	0.999246	1	Mst36Fa	NA	0
1641412_at	-5.85056	4.22334e-05	0.00990664	CG31809	NA	0
1630244_s_at	-4.7011	1.77115e-05	0.00613665	CG31809 /// CG31810	NA	0
1630359_at	-0.986939	0.0856941	0.31633	CG31810	NA	0
1639794_at	-0.0822021	0.617767	0.798911	CG31812	NA	0
1636184_at	-0.187113	0.754256	0.898265	CG31813	NA	0
1633768_at	-0.0143794	0.49462	0.697532	CG31814	NA	0
1628771_s_at	-0.626702	0.0371807	0.230533	CG32700 /// DsimGD16059	NA	0
1624792_at	-0.0534398	0.158344	0.404978	RpS28b	NA	0
1630260_at	-0.553503	0.100134	0.33764	CG31832	NA	0
1633338_at	0.15859	0.213295	0.459811	mRpS23	NA	0
1632437_at	0.00126687	0.944471	1	CR31846	NA	0
1639941_at	-0.15274	0.106311	0.345967	CG15317	NA	0
1638371_at	0.327329	0.143152	0.388834	CG31849	NA	0
1623147_at	-0.205629	0.0938321	0.330662	CG31855	NA	0
1627097_at	4.44089e-16	1	1	t-cup	NA	0
1639456_at	4.44089e-16	1	1	CG31862	NA	0
1624210_at	-0.0699252	0.695241	0.855906	CG32699	NA	0
1627314_s_at	-0.210853	0.0187992	0.167534	CG31864 /// escl	NA	0
1633491_s_at	0.325144	0.00679292	0.102228	Ada1-1 /// Ada1-2	NA	0
1634584_at	0.358793	0.265628	0.511567	CG31875	NA	0
1627870_at	-0.71567	0.000138409	0.016428	CG31900	NA	0
1625681_at	-0.146338	0.368196	0.594677	Gga	NA	0
1627512_at	0.338403	0.233689	0.480959	CG31915	conserved	7
1637791_at	1.1456	0.00248367	0.0598797	CG31922	NA	0
1628483_at	0.0598169	0.528852	0.726733	CG3004	NA	0
1637923_at	0.434923	0.140199	0.386102	Rrp40	NA	0
1622945_a_at	0.10699	0.361706	0.589929	Aats-lys	NA	0
1639522_at	0.213788	0.0665733	0.287508	CG31950	NA	0
1633946_at	-1.62689	0.00532513	0.0911518	CG31955	NA	0
1641624_at	0.181133	0.0974533	0.334475	CG31957	NA	0
1636589_s_at	-0.00914868	0.652238	0.825114	CG31958 /// CG31960	NA	0
1638752_s_at	-0.00906412	0.820771	0.943376	CG31961	NA	0
1635578_at	4.44089e-16	1	1	CG31975 /// CG31976	NA	0
1630123_at	0.450124	0.0130664	0.138771	CG3099	NA	0
1633712_at	-0.995345	0.113527	0.352255	CG31997	NA	0
1633682_a_at	-0.0866359	0.277759	0.524751	l(1)G0232	NA	0
1624662_at	0.375603	0.504498	0.706848	CG3106	NA	0
1633396_at	0.383006	0.10215	0.339587	btd	NA	0
1629785_a_at	0.263245	0.408532	0.626161	Sp1	NA	0
1623809_s_at	0.822643	5.84731e-05	0.0116957	CG1354	NA	0
1636119_at	-0.0714488	0.342568	0.576117	CG1468	NA	0
1628909_at	-0.351481	0.432814	0.646669	CG9686	NA	0
1636059_at	-0.681432	0.143088	0.388834	CG9689	NA	0
1628187_s_at	-0.719103	0.194847	0.440199	CG9691	NA	0
1641275_at	-0.958426	0.17207	0.41808	CG15249	NA	0
1635389_s_at	-0.75898	0.0451852	0.248496	Idgf4	NA	0
1641631_at	-0.156401	0.457187	0.668573	CG4982 /// Idgf4	NA	0
1631586_at	-1.12631	0.257508	0.504379	CG15250	NA	0
1627342_at	-0.842613	0.376367	0.601263	CG15251	NA	0
1636772_s_at	-1.2628	0.178119	0.423438	CG32694	NA	0
1631131_a_at	0.143781	0.271461	0.51803	CG2990	NA	0
1633303_at	-1.44652	0.077141	0.304199	Cht6	NA	0
1635162_at	-0.04756	0.360382	0.589422	CG15314	NA	0
1639149_at	-1.09504	0.0854	0.316121	CG15313	NA	0
1638899_s_at	-0.138994	0.00435464	0.081094	CG15312	NA	0
1634003_at	0.219449	0.0762409	0.303008	CG32685	NA	0
1633322_at	0.0509817	0.708653	0.865561	CG2972	NA	0
1626760_at	0.141248	0.395198	0.615861	CG2974	NA	0
1635113_at	-0.135183	0.0633224	0.28335	CG34104	NA	0
1640167_s_at	-0.990559	0.00171753	0.0505477	CG34104 /// Tequila	NA	0
1629699_at	-7.97576e-06	0.999646	1	CG15311	NA	0
1627228_at	-0.458525	0.00318582	0.0692354	CG15309	not_conserved	6
1637737_at	0.480566	0.00195395	0.0538151	l(1)G0230	NA	0
1625123_at	-1.10273	0.0954327	0.332353	CG2962	NA	0
1641461_at	-0.0987464	0.41278	0.630369	CG34408	NA	0
1628843_at	-1.23393	0.10873	0.34921	Ipod	NA	0
1637853_a_at	-0.882977	0.113346	0.352062	Hk	NA	0
1629744_a_at	-0.330321	0.0533717	0.264556	alpha-Man-I	NA	0
1630975_at	0.109458	0.573988	0.764539	CG2909	NA	0
1623102_at	-0.483005	0.071823	0.295362	Gip	NA	0
1634813_at	-0.0219584	0.711912	0.867776	CG12641	NA	0
1628453_at	-0.565977	0.00830672	0.113284	l(1)G0289	NA	0
1623704_at	-0.0177132	0.700467	0.859886	CG17841	NA	0
1624180_at	1.17392	0.000305264	0.0235219	Psf3	NA	0
1624523_at	-0.21487	0.125255	0.366773	CG32683	NA	0
1629253_at	-0.000260974	0.98843	1	RabX2	NA	0
1636895_at	4.44089e-16	1	1	Or9a	NA	0
1631385_at	-0.0545448	0.671192	0.838485	CG2889	NA	0
1640846_at	-2.95512e-05	0.99869	1	CG2887	NA	0
1631618_s_at	0.106999	0.453188	0.664795	PPP4R2r	NA	0
1626724_at	-1.13132	0.00384395	0.0760411	CG32687	NA	0
1627037_s_at	-0.114387	0.11342	0.352062	spri	NA	0
1641024_at	0.423996	0.0566325	0.270518	Hmr	NA	0
1634206_at	0.432294	0.0594104	0.274886	CG2124	NA	0
1635870_at	-0.531094	0.0461956	0.251453	CG1628	NA	0
1624852_at	0.255719	0.381114	0.603693	CG9817	NA	0
1636796_at	0	1	1	CG15295	NA	0
1641411_at	-0.633125	0.0656929	0.286461	X11Lbeta	NA	0
1639721_at	0.165411	0.0570902	0.271	CG1826	NA	0
1639467_at	-0.110286	0.00359103	0.0731825	Atg8a	NA	0
1639837_at	0.109146	0.460118	0.670233	Rph	NA	0
1623058_at	0.248694	0.108257	0.348208	CG32676	conserved	6
1630964_at	-0.61063	0.0392132	0.236088	CG15211	NA	0
1630941_s_at	-0.212576	0.00899035	0.118855	sesB	NA	0
1625005_s_at	-0.0787129	0.299784	0.54594	Ant2	NA	0
1623455_s_at	0.347149	0.0203181	0.172664	Imp	NA	0
1627744_at	-0.595197	0.0189762	0.168425	CG15209	NA	0
1636351_at	0.221314	0.115776	0.354851	CG17333	NA	0
1626215_at	0.403656	0.0041359	0.0794561	CG2202	NA	0
1637475_at	0.611923	0.0344866	0.225074	feo	NA	0
1632732_at	0.483336	0.0219438	0.179682	sofe	NA	0
1630686_at	1.00243	0.00152413	0.0475273	CG2186	NA	0
1634136_at	-1.05598	0.189603	0.434817	CG2157	NA	0
1624797_at	1.34248	0.00177254	0.0512051	CG1637	NA	0
1635938_s_at	0.629942	0.130623	0.373341	Ork1	NA	0
1634316_at	-0.0153367	0.867287	0.970804	CG1582	NA	0
1637981_at	0.0258198	0.714315	0.869612	CG11203	NA	0
1623355_at	-1.30897	0.122298	0.364096	v	NA	0
1632636_at	-0.722006	0.197905	0.444124	CG2145	NA	0
1628652_at	-0.905321	0.0908909	0.324748	Myo10A	NA	0
1633065_at	-0.107127	0.294361	0.541082	C901	NA	0
1639176_at	-0.487331	0.322443	0.563727	CG1545	NA	0
1640586_at	-0.00900497	0.657499	0.8288	CG1537	NA	0
1632772_at	-1.20886	0.0170235	0.16043	CG15203	NA	0
1640185_at	-0.283276	0.0240436	0.189558	CG2076	NA	0
1630779_s_at	-0.721404	0.00109504	0.0407847	CG2061	not_conserved	6
1641286_s_at	-0.0342764	0.8832	0.981424	Hsp60	NA	0
1640110_at	0.156162	0.0654133	0.286276	CG11122	NA	0
1637341_at	-0.0462001	0.554759	0.749743	Rpt3	NA	0
1634393_s_at	0.0362155	0.756117	0.899577	Klp10A	NA	0
1627421_at	0.129907	0.17215	0.418123	CG18292	NA	0
1639774_at	0.238866	0.252802	0.500093	CG15202	NA	0
1638112_at	0.12705	0.223369	0.470385	CG1908	NA	0
1641039_at	-0.314113	0.364403	0.592038	rtv	NA	0
1638127_s_at	-0.467228	0.00052374	0.0279502	Dlic	NA	0
1639060_at	0.265539	0.101353	0.33913	l(1)10Bb	NA	0
1626575_at	-0.0737363	0.143361	0.388911	CG1657	NA	0
1638704_at	0.0580024	0.348284	0.58008	Kap3	NA	0
1626123_at	0.29538	0.383892	0.606276	CG34348	not_conserved	6
1627013_at	0.280176	0.114499	0.353322	CG1597	NA	0
1629444_at	0.730998	0.0405384	0.23909	CG11756	NA	0
1625320_at	0.0821471	0.733598	0.883935	CG1738	NA	0
1626885_at	0.0502243	0.630907	0.808761	CG11752	NA	0
1628109_at	0.246702	0.0187863	0.167534	CG1737	NA	0
1628788_a_at	-0.400761	0.00378903	0.0753689	dsh	NA	0
1634549_at	0.33309	0.0873525	0.318446	CG11750	NA	0
1639072_at	0.0903967	0.24953	0.497999	hop	NA	0
1637967_at	-0.0284028	0.805466	0.933159	Tim8	NA	0
1635382_at	0.175053	0.117239	0.357276	dlg1	NA	0
1637621_at	-0.0174145	0.491735	0.694824	CG15196	NA	0
1630653_a_at	-0.915361	0.00604885	0.0965046	Gs2	NA	0
1626533_a_at	-0.402151	0.202532	0.4479	CG11727	NA	0
1624404_a_at	-0.12288	0.114373	0.353234	Sk1	not_conserved	6
1639673_at	0.0649964	0.731488	0.882541	HP5	NA	0
1635727_a_at	-0.29204	0.175759	0.421767	Cyp4g15	NA	0
1633923_at	-0.173995	0.27325	0.519426	CG1749	NA	0
1637839_at	0.265885	0.0484781	0.256459	Spase25	NA	0
1629741_at	-0.0305774	0.86011	0.966807	CG32666	NA	0
1637430_s_at	-0.056415	0.759363	0.901207	CG1572	NA	0
1640764_at	0.143642	0.0436393	0.247297	RpII215	NA	0
1638275_at	0.0882458	0.386718	0.608192	CG11699	NA	0
1624897_at	0.401661	0.10684	0.346541	Kmn1	not_conserved	6
1631288_at	0.207251	0.336181	0.572614	CG11696	NA	0
1636732_at	0.126056	0.395536	0.61621	CG11695	NA	0
1639689_at	0.486639	0.12712	0.368942	nod	NA	0
1623692_s_at	0.800005	0.00015408	0.0171679	rho-4	not_conserved	6
1630096_at	0.108642	0.156077	0.402273	CG2533	NA	0
1635712_at	0.114626	0.247227	0.495418	CG2247	NA	0
1637887_at	-0.0499526	0.637388	0.813192	CG1703	NA	0
1634199_at	0.788074	0.0149162	0.149314	CG15220	NA	0
1630521_at	0.0682707	0.425464	0.640747	Met	NA	0
1624660_at	-0.155315	0.418199	0.635071	Ptp10D	NA	0
1622943_s_at	-0.143399	0.34056	0.574855	CG2371	NA	0
1626637_a_at	0.112372	0.452183	0.663861	bif	NA	0
1623842_a_at	-0.100242	0.321343	0.563325	PhKgamma	conserved	7
1633607_at	-0.62981	0.277036	0.523765	CG2444	NA	0
1638833_at	0.0188814	0.570412	0.762125	FucT6	NA	0
1630636_s_at	0.250481	0.0561379	0.269242	Amun	NA	0
1637545_at	0.107825	0.37936	0.602923	prtp	NA	0
1622903_s_at	-0.0786425	0.437016	0.650814	Tango10	NA	0
1633646_at	0.14759	0.075966	0.302845	inaF-B /// inaF-D	NA	0
1624688_at	1.3714	0.0073675	0.107101	CG9360 /// DsimCG9360	NA	0
1633291_at	-0.49017	0.547937	0.743968	dy	NA	0
1628715_a_at	-0.0460892	0.936565	1	Karl	NA	0
1628344_at	0.0656841	0.488029	0.691574	CkIIbeta	NA	0
1635423_s_at	0.0643999	0.540945	0.737484	Hsc70-3	NA	0
1629983_at	-0.728796	0.000801113	0.0348904	CG1578	NA	0
1639826_at	0.0122979	0.622907	0.801909	CG32662	NA	0
1632086_at	-1.10966	0.173774	0.419568	CG15740	NA	0
1633304_at	-0.035791	0.565522	0.758595	p24-1	NA	0
1635911_s_at	0.16667	0.229796	0.476396	CG10347	NA	0
1634704_at	0.334105	0.0231877	0.18603	ATP7	NA	0
1639499_at	0.721776	0.000264464	0.0215733	CG2025	NA	0
1634000_a_at	0.0124744	0.682447	0.846671	CG1847	NA	0
1625260_at	0.109971	0.215511	0.461669	CG11802	NA	0
1640950_at	-0.145191	0.58085	0.769786	CG15739	NA	0
1630814_s_at	-0.168419	0.0615727	0.279357	CG10353	NA	0
1640122_at	-0.135342	0.00470116	0.0833781	SelG	NA	0
1636902_at	-0.263656	0.117611	0.357743	CG1840	NA	0
1626353_at	0.251706	0.172555	0.418478	CG15738	NA	0
1631125_at	-0.499274	0.302541	0.547728	wisp	NA	0
1623513_at	0.149459	0.0643961	0.284558	Upf1	NA	0
1625154_s_at	-0.642833	0.123806	0.365064	pot	NA	0
1639439_at	-0.0341337	0.285217	0.533074	Sclp	NA	0
1630106_at	-0.283773	0.0119809	0.132588	CG10362	NA	0
1640614_at	-0.707436	0.0337785	0.223236	cac	not_conserved	6
1630231_at	-0.897714	0.0988215	0.33661	fw	NA	0
1631261_at	-0.381263	0.0241248	0.189907	CG1806	NA	0
1631880_at	0.121262	0.405767	0.624332	CG1492	NA	0
1629889_s_at	0.299435	0.0620022	0.279618	regucalcin	NA	0
1637610_at	0.0361252	0.866461	0.970726	Chrac-16	NA	0
1641126_at	0.0814802	0.199796	0.445637	CG15735	NA	0
1625006_at	0.331739	0.115875	0.355054	Tango4	NA	0
1631564_at	-0.133065	0.317163	0.559569	Usp7	NA	0
1634297_at	-0.000819783	0.963686	1	Cyp318a1	NA	0
1623755_at	-0.218582	0.0560441	0.269175	Ten-a	NA	0
1630337_at	-0.546266	0.290324	0.538688	CG15927	NA	0
1640910_at	-1.35636	0.100076	0.33764	CG15731	NA	0
1628427_a_at	0.0161336	0.80465	0.932629	Rab40	conserved	6
1634146_at	0.0604578	0.65775	0.828883	CG42258	NA	0
1638768_at	0.398592	0.137113	0.381152	Cpr11A	NA	0
1625536_at	4.44089e-16	1	1	CG15730	NA	0
1624763_at	-0.790815	0.150857	0.397708	CG2556	NA	0
1635357_at	-0.608007	0.264786	0.510616	CG42251	NA	0
1636152_a_at	-0.0154526	0.940258	1	CG11138	NA	0
1641452_a_at	0.133639	0.341682	0.575458	LIMK1	not_conserved	6
1625618_at	0.26037	0.123011	0.364478	CG1824	NA	0
1624353_at	0.0286245	0.826898	0.946116	Sec16	not_conserved	0
1640149_at	-0.0129396	0.897652	0.991364	CG1463	NA	0
1626223_at	0.222035	0.189443	0.4348	CG2543	NA	0
1627409_at	0.759208	0.00100472	0.0393189	CG15727	NA	0
1640452_at	0.011252	0.86807	0.970804	CG2540	NA	0
1635638_s_at	-0.732896	0.0345133	0.225074	tomosyn	NA	0
1623403_s_at	-0.0637435	0.398769	0.619063	CkIalpha	NA	0
1623863_a_at	-0.189176	0.478786	0.68465	Tis11	NA	0
1635339_at	-0.176575	0.0453815	0.248815	CG15725	NA	0
1630101_s_at	0.0446252	0.719951	0.874024	Smr	NA	0
1638751_a_at	0.00770979	0.951418	1	CG4004	NA	0
1640599_at	0.0413384	0.819985	0.9429	ade5	NA	0
1623493_at	-0.101269	0.665052	0.833708	CG12717	NA	0
1641224_s_at	0.419068	0.0695427	0.291794	CG3812	NA	0
1641322_at	0.0742028	0.606479	0.789492	Pde9	NA	0
1637405_at	0.64404	0.032943	0.221238	CG32649	NA	0
1637973_a_at	-0.244408	0.0139438	0.144028	CG4407	NA	0
1630130_at	-0.00127684	0.943582	1	CG4404	NA	0
1623859_at	0.181085	0.164929	0.411025	mRpL49	NA	0
1626810_at	0.0293564	0.731574	0.882541	CG4400	NA	0
1632195_at	-0.154396	0.0814242	0.311645	CG4645	NA	0
1633852_at	0.0821203	0.546709	0.742674	fne	NA	0
1633928_at	4.44089e-16	1	1	CG15721	NA	0
1635579_at	-0.0126402	0.56382	0.757883	CG2209	not_conserved	6
1637855_at	-0.0799858	0.340905	0.575016	rad	NA	0
1625937_at	-0.439325	0.0922506	0.32787	CG42629	NA	0
1623804_a_at	-0.569086	0.104388	0.342807	hep	NA	0
1633001_at	0.0142259	0.835611	0.951833	CG2200	NA	0
1634178_at	0.0670541	0.46163	0.671072	CG4351	NA	0
1640833_at	-1.00532	0.186257	0.431693	CG42237	NA	0
1637798_at	0.0495512	0.377408	0.601679	CG15717	NA	0
1636693_at	-0.126207	0.316881	0.559315	CG4330	NA	0
1624885_at	-1.15998	0.153571	0.40102	CG32645	NA	0
1628123_at	0.041149	0.792221	0.92323	CG4332	NA	0
1634157_at	0.172917	0.210193	0.45617	Bap60	NA	0
1632182_at	0.35049	0.0622731	0.280723	CG12096	not_conserved	6
1632793_at	-1.49872	0.0675106	0.289377	CG12723	NA	0
1639328_at	-0.0170987	0.88166	0.980015	CG2453	NA	0
1635992_at	0.106713	0.673534	0.840342	sno	NA	0
1625849_at	0.0934711	0.164863	0.410958	REG	NA	0
1640547_at	-0.26482	0.246844	0.495153	mew	not_conserved	6
1635284_a_at	-0.322839	0.481057	0.686477	HDAC4	NA	0
1629854_at	0.135971	0.289094	0.537621	CG15743	NA	0
1632264_at	0.0396524	0.659543	0.829638	CG1764	NA	0
1635704_at	0.161411	0.202319	0.447784	CG1622	NA	0
1630173_a_at	-0.0403531	0.642596	0.81701	CG15745	NA	0
1633654_s_at	-0.492107	0.142452	0.388721	IP3K2	NA	0
1632401_at	-0.0304152	0.785615	0.918635	CG15747	NA	0
1635078_at	-0.54045	0.0384622	0.233991	Syt12	NA	0
1636546_s_at	-0.328308	0.0103566	0.125248	CG1640	NA	0
1626413_at	-0.237589	0.011672	0.131596	Rbp1-like	NA	0
1625573_at	-0.027991	0.822094	0.943834	Tim9a	NA	0
1637611_at	-0.15935	0.0400544	0.238297	Yippee	NA	0
1637048_at	0.622547	0.0200178	0.171767	CG1662	NA	0
1623770_at	0.0202782	0.89763	0.991364	CG1673	NA	0
1640979_at	-0.39184	0.27615	0.522914	CG1681	NA	0
1632313_at	-0.0406034	0.615456	0.797086	CG1998	NA	0
1630329_at	0.0730358	0.55367	0.749021	Set2	NA	0
1632836_at	-0.0559042	0.630976	0.808761	Tango13	NA	0
1630261_a_at	-0.206668	0.320622	0.562685	up	NA	0
1627664_a_at	0.274086	0.0210333	0.1757	CG11178	NA	0
1630409_at	0.386108	0.224484	0.471459	Ndc80	NA	0
1631037_at	0.359581	0.0467065	0.252897	BthD	conserved	6
1634740_at	0.149958	0.130555	0.373341	tth	NA	0
1634925_at	-0.239733	0.0364739	0.229058	Tango2	NA	0
1640382_at	-0.0445655	0.301317	0.546983	CG2691	NA	0
1632922_at	-0.114463	0.0634602	0.283706	NFAT	NA	0
1641252_at	0.214609	0.0820291	0.313073	Lig4	NA	0
1632747_at	0.367784	0.227633	0.474418	CG11164	NA	0
1625911_at	0.175151	0.258113	0.504684	CG15760	NA	0
1637835_at	0.380537	0.2063	0.452252	CG12177	NA	0
1626949_at	-0.509998	0.00840645	0.114355	CG11158	NA	0
1635826_s_at	0.218149	0.541829	0.738117	CG9940	not_conserved	7
1631199_at	-0.0252187	0.598944	0.782692	CG9941	NA	0
1641025_at	0.0465523	0.432803	0.646669	CG11134	NA	0
1634720_at	-0.369773	0.0268523	0.20141	CG11151	NA	0
1640020_at	-0.0778869	0.36175	0.589929	CG10990	NA	0
1638146_at	0.231821	0.00783912	0.110104	Rtc1	NA	0
1639574_a_at	-0.688814	0.0571358	0.271025	rdgB	NA	0
1632152_at	0.0890384	0.130661	0.373352	CG10992	NA	0
1634839_at	-0.0738082	0.483448	0.688346	CG11103	NA	0
1637006_at	0.291358	0.122841	0.364393	inaE	NA	0
1628040_at	0	1	1	CG10993	NA	0
1637401_at	0.074774	0.656382	0.82802	CG11095	NA	0
1631073_at	0.847702	0.00037667	0.0249784	Clic	not_conserved	6
1629756_at	0.432143	0.0636325	0.284006	CG11092	NA	0
1625797_at	0.226617	0.49878	0.700931	CG11063	NA	0
1640932_s_at	-0.650305	0.00243189	0.0594272	CG32626	NA	0
1641279_at	0.221416	0.0484581	0.256459	ben	NA	0
1630670_at	-1.88	0.0492979	0.257445	CG1368	NA	0
1637844_at	-0.8183	0.46488	0.673178	CG11584	NA	0
1638477_at	-0.105747	0.115101	0.353988	CG13403	NA	0
1635969_at	0.114603	0.346678	0.579101	CG11590	NA	0
1627653_at	0.233975	0.424713	0.640152	l(1)G0469	NA	0
1623333_a_at	0.318205	0.205633	0.45134	l(1)G0007	NA	0
1638073_at	0.070952	0.326131	0.566781	mRpL38	NA	0
1637823_at	0.0162405	0.914457	1	CG1434	not_conserved	6
1629569_at	0.148552	0.36481	0.592038	Fbxl4	NA	0
1627209_at	0.105654	0.0840326	0.314581	mRNA-capping-enzyme	NA	0
1641454_at	0.325931	0.13648	0.3808	CG1461	NA	0
1634502_at	0.0362672	0.835944	0.951833	CG13404	NA	0
1637929_a_at	-0.348689	0.439271	0.652744	Muc12Ea	NA	0
1625732_at	-0.520541	0.010132	0.124196	dpr8	NA	0
1629458_at	-0.863917	0.152086	0.39968	CG9411	not_conserved	7
1631289_at	-0.81537	0.314964	0.55806	CG12540	NA	0
1627062_s_at	-0.00794029	0.926615	1	CG14414	NA	0
1634823_at	0.107802	0.427403	0.642324	mRpS25	NA	0
1632848_at	0.157888	0.236101	0.484171	nmdyn-D6	NA	0
1634200_a_at	-0.968731	0.00692414	0.103155	CG9413	NA	0
1624408_at	-0.211582	0.160363	0.407173	NetA	NA	0
1638582_at	-0.275698	0.0874465	0.318446	CG5321	NA	0
1636954_at	-0.299112	0.0233117	0.186357	NetB	not_conserved	0
1626901_at	-0.274996	0.409756	0.627324	CG15890	NA	0
1628594_at	-0.243097	0.263795	0.509431	rut	NA	0
1634311_at	-0.505985	0.059743	0.27539	CG14408	NA	0
1624168_at	0.247674	0.0102018	0.124367	CG14411	NA	0
1629082_at	-0.0195121	0.801034	0.93052	CG14407	NA	0
1640261_at	-0.166542	0.674721	0.841221	CG9522	NA	0
1626695_at	-0.990244	0.305222	0.549726	CG9518	NA	0
1634227_a_at	-1.05979	0.110495	0.35073	CG9517	NA	0
1623983_at	-1.14501	0.0949098	0.33154	CG9514	NA	0
1631072_at	-0.153552	0.4834	0.688346	CG9512	NA	0
1631420_at	-0.00939931	0.777604	0.913619	CG9509	NA	0
1637182_at	-0.574257	0.230097	0.476654	CG9503	NA	0
1625923_s_at	0.00507246	0.961228	1	Flo-2	NA	0
1637257_at	-0.29906	0.120692	0.362209	CG9009 /// DsecCG9009	NA	0
1627028_at	4.44089e-16	1	1	CG9030	NA	0
1632637_at	0.263669	0.0872351	0.318446	hiw	NA	0
1624377_s_at	-1.06475	0.00863901	0.116057	be	NA	0
1637018_at	-0.0657982	0.566477	0.759027	CG5548	NA	0
1626110_a_at	0.21738	0.225471	0.472502	CG9053	NA	0
1631173_at	-0.0203216	0.403111	0.622523	dob	NA	0
1637359_at	0.114587	0.429463	0.644165	Lsd-2	NA	0
1625288_at	4.44089e-16	1	1	CG33177	NA	0
1637159_at	-0.19989	0.0187109	0.167298	CG9065	NA	0
1623724_at	-0.150969	0.0304896	0.214184	CG15027	NA	0
1625125_at	-0.0435601	0.618929	0.799408	CG5599	NA	0
1625981_at	-0.537171	0.00156316	0.0478896	rab3-GEF	NA	0
1636688_at	-0.195803	0.104383	0.342807	Cyp4s3	NA	0
1628061_at	-0.0160326	0.750807	0.89637	RpL37a	NA	0
1631280_at	-0.749944	0.158038	0.404783	CG9095	NA	0
1637184_at	-1.00484	0.0370698	0.230533	CG15029	NA	0
1638618_a_at	0.0854951	0.512947	0.714422	CG5877	NA	0
1634104_a_at	-0.00913172	0.959316	1	Top1	NA	0
1628322_at	0.0591058	0.259275	0.505676	dah	NA	0
1632277_a_at	0.177782	0.405677	0.624332	HDAC6	NA	0
1629288_s_at	0.118306	0.317763	0.559863	CG12608 /// CG9123 /// DpseGA11717	NA	0
1638962_at	0.192014	0.256973	0.504006	CG6227	NA	0
1627024_s_at	0.00639741	0.97685	1	CG9164	NA	0
1638010_at	-0.413283	0.210131	0.45617	cngl	NA	0
1636178_at	0.0651011	0.0711173	0.294179	Scamp	not_conserved	6
1629222_at	0.242449	0.0421226	0.242906	Ahcy13	NA	0
1625902_at	0.0192802	0.359322	0.588996	CG11655	NA	0
1632043_a_at	0.453971	0.0968131	0.333953	shtd	NA	0
1624443_s_at	0.267292	0.189613	0.434817	CG6294 /// CG6299	NA	0
1628586_at	0.00975337	0.6387	0.813926	CG15642	NA	0
1631290_at	4.44089e-16	1	1	CG15641	NA	0
1631615_at	0.994819	0.00680508	0.102228	Grip128	NA	0
1640298_at	0.190689	0.310912	0.553985	CG6308	NA	0
1634543_at	0.639092	0.0148956	0.149246	CG9203	NA	0
1632665_a_at	-0.0842863	0.319122	0.560871	CG6340	NA	0
1627550_a_at	0.0274115	0.891769	0.987321	Gmap	NA	0
1636219_at	-0.482014	0.115652	0.354765	Ac13E	NA	0
1634351_at	-0.220248	0.0443905	0.248075	CG7860	NA	0
1638425_at	-0.0907711	0.293961	0.540693	CG15643	not_conserved	6
1639038_at	0.282916	0.102468	0.34012	CG9213	NA	0
1641733_a_at	0.144602	0.393244	0.613539	cerv	NA	0
1636142_at	0.044543	0.783597	0.917368	CG7872	NA	0
1636465_at	0.178039	0.243946	0.492314	CG9215	NA	0
1638317_at	0.423382	0.0522221	0.262301	CG8097	NA	0
1630142_at	-0.350299	0.186896	0.431815	sog	NA	0
1632097_at	0.658285	0.0122872	0.134057	CG15646	NA	0
1628962_at	0.778095	0.0249439	0.193798	CG12708	NA	0
1625297_at	-0.086502	0.767668	0.907274	CG8128	NA	0
1628618_at	0.0674717	0.45594	0.6672	CG9240	NA	0
1627102_at	-0.17603	0.0194827	0.170741	Pis	not_conserved	6
1632274_at	0.532446	0.00891773	0.118475	CG8134	NA	0
1639700_s_at	0.0396206	0.480487	0.68602	CG9281	NA	0
1629501_at	0.232052	0.0676774	0.289647	CG15601	NA	0
1634771_a_at	0.207504	0.124181	0.365672	CG8184	NA	0
1631138_at	0.165233	0.0646962	0.284773	CG8191	NA	0
1632707_at	-0.370831	0.00419469	0.0799527	CG12379	NA	0
1640339_at	-0.0621379	0.507826	0.70976	l(1)G0136	NA	0
1639228_at	0.114824	0.199915	0.445637	Actr13E	NA	0
1635654_at	0.269984	0.0723585	0.296152	CG11679	NA	0
1639016_at	-0.0770355	0.509355	0.711198	CG8206	NA	0
1636805_a_at	0.220734	0.0656917	0.286461	CG8944	NA	0
1630132_at	0.225864	0.0196339	0.17092	Tcp-1zeta	NA	0
1637066_at	-0.214672	0.514906	0.715762	CG8239	NA	0
1634307_at	-0.133793	0.192074	0.437401	Graf	NA	0
1633486_at	-0.250065	0.0180075	0.163996	mRpL3	NA	0
1638737_at	0.314223	0.118738	0.359186	CG17209	NA	0
1625333_at	0.956011	0.008092	0.111845	CG33172	NA	0
1640483_at	0.137828	0.365879	0.593113	CG8959	NA	0
1627403_s_at	0.0778823	0.513691	0.715274	Paf-AHalpha	NA	0
1623678_at	0.122378	0.0935511	0.330216	mRpS30	NA	0
1634557_at	-0.279483	0.187301	0.431995	Rhp	NA	0
1634577_s_at	-0.169139	0.00337534	0.0706531	CG8974	NA	0
1630115_at	-0.0713862	0.528189	0.726355	CG15602	NA	0
1638119_at	-0.223395	0.0415486	0.241662	PGRP-LE	NA	0
1634615_at	4.44089e-16	1	1	CG8509	NA	0
1625515_a_at	0.339255	0.0132473	0.140003	sd	not_conserved	6
1639985_s_at	-0.0202977	0.700933	0.860316	Chc	NA	0
1627148_at	0.173848	0.0475486	0.254947	Aats-arg	NA	0
1631790_at	-0.0496594	0.657277	0.828674	CG8578	NA	0
1624675_at	-0.243035	0.00128811	0.0448716	UBL3	NA	0
1639206_at	0.0499546	0.111637	0.351068	CG15914	NA	0
1627567_at	0.207876	0.0701439	0.293095	Myb	NA	0
1627398_a_at	-0.0214459	0.71547	0.870541	Gbeta13F	NA	0
1632667_s_at	-0.600071	0.00758254	0.108464	Gapdh2	NA	0
1632815_at	-0.0921672	0.2019	0.447562	CG16952	conserved	6
1633390_at	0.15415	0.130287	0.373039	tay	NA	0
1623481_at	-0.0680033	0.0739475	0.299307	MSBP	NA	0
1629623_at	0.0232238	0.839111	0.953523	CG15916	NA	0
1627295_s_at	0.14358	0.067747	0.289793	CycD	NA	0
1628419_a_at	-0.971979	0.00447848	0.0818635	CG8909	NA	0
1629962_at	-0.00189665	0.916545	1	CG8916	NA	0
1623048_a_at	-0.925347	0.000423299	0.0262663	Lcch3	NA	0
1623873_at	-0.0378975	0.726873	0.878772	Stim	NA	0
1636096_at	0.0577914	0.378594	0.60206	CG8924	NA	0
1631749_at	0.137725	0.257128	0.504219	CG8928	not_conserved	6
1638913_at	-1.13313	0.00551013	0.0924144	mmd	NA	0
1641400_at	-0.157934	0.172493	0.418478	CG9170	NA	0
1629592_at	0.183785	0.124295	0.365908	CG8931	NA	0
1636029_s_at	0.0803166	0.359537	0.589013	CG9172 /// TSG101	not_conserved	6
1630911_s_at	-0.118115	0.0349262	0.226026	eIF5	NA	0
1633528_s_at	-0.199377	0.00959882	0.122444	exd	NA	0
1636852_at	0.160908	0.0811539	0.311494	CG8939	NA	0
1629859_s_at	0.147267	0.223624	0.470739	vap	NA	0
1633415_at	-0.858576	0.00639121	0.0987574	dpr18	NA	0
1635628_s_at	-0.0415189	0.406063	0.624332	Nipsnap	NA	0
1628358_at	-0.557031	0.0384409	0.233991	Tob	NA	0
1630280_s_at	0.144017	0.146656	0.392683	CG42353 /// CG42354	NA	0
1639940_at	-0.118154	0.337943	0.573524	disco	NA	0
1636328_at	-0.670041	0.180881	0.425896	CG12507	NA	0
1639326_s_at	0.299717	0.000568195	0.0292242	kat80	NA	0
1638695_at	0.921504	0.000587566	0.0299354	CG3415	not_conserved	6
1641485_at	0.0756617	0.464862	0.673178	Pros28.1	NA	0
1640655_s_at	-0.0501833	0.73681	0.886223	eas	NA	0
1635023_at	-0.101771	0.109197	0.349579	CG3560	NA	0
1634362_a_at	0.0908872	0.359472	0.588996	caz	NA	0
1624499_s_at	-0.161705	0.0209634	0.175252	CG9911	NA	0
1641147_s_at	-0.0334628	0.818629	0.942043	CG3632	NA	0
1630343_at	0.188688	0.51282	0.714422	CG3679	NA	0
1627854_at	-0.252457	0.309616	0.553487	CG9914 /// DsecCG9914	NA	0
1624064_at	0.243459	0.153871	0.40102	CG9915	NA	0
1623566_at	0.459036	0.0295403	0.211301	CG13957	NA	0
1638036_at	0.066363	0.347355	0.579353	Cyp1	NA	0
1634253_at	0.0678796	0.423063	0.638574	CG9917	NA	0
1640077_at	-0.200544	0.318484	0.560525	CalpC	NA	0
1626619_at	-0.227506	0.0714764	0.29498	CG9919	NA	0
1629977_at	0.151208	0.125755	0.36741	CG9921	NA	0
1628815_at	0.374488	0.00138356	0.0459811	sl	not_conserved	7
1633213_at	0.0543896	0.349108	0.580311	U2af50	NA	0
1635518_at	0.421832	0.011957	0.132547	nonA	NA	0
1640470_s_at	-0.784084	0.00610433	0.0967027	Fur2	NA	0
1627527_s_at	0.0986619	0.0667795	0.287767	CG9992	NA	0
1639722_s_at	0.184183	0.251189	0.49919	CG4239	NA	0
1641532_at	0.154558	0.248102	0.49625	TH1	NA	0
1635747_at	0.699935	0.0939709	0.330828	mei-41	NA	0
1630471_at	0.0711323	0.596817	0.781319	CG4301	NA	0
1633359_a_at	-0.0934652	0.744831	0.891898	Traf-like	NA	0
1629312_at	-0.0181751	0.483201	0.688346	Obp57e	NA	0
1631977_at	0.232574	0.855436	0.964665	PH4alphaSG1	NA	0
1633643_a_at	-0.0185899	0.826209	0.945627	CG31033	NA	0
1634487_at	-0.355652	0.146923	0.392752	tau	NA	0
1627728_at	4.44089e-16	1	1	CG31099	NA	0
1624395_at	0.00643534	0.73609	0.885725	CG31102	NA	0
1638509_at	-0.361449	0.0803393	0.309798	5PtaseI	NA	0
1625145_a_at	-0.214577	0.132012	0.375354	Anxb11	NA	0
1636684_at	0.00150377	0.982438	1	CG31126	NA	0
1625599_at	0.465317	0.0999813	0.33764	rumi	NA	0
1634122_at	0.152583	0.208559	0.454458	CG31223	NA	0
1627532_at	0.0261332	0.749345	0.895714	Rpb4	NA	0
1631271_a_at	9.80856e-05	0.998982	1	hang	NA	0
1639934_at	0.0133425	0.939398	1	CG31272	NA	0
1626832_at	-0.664138	0.246714	0.495032	CG31343	NA	0
1632916_at	-0.0590193	0.60201	0.785683	CG31357	NA	0
1623732_at	-0.113082	0.30441	0.54927	Npc2e	NA	0
1627176_at	0.207254	0.634783	0.811716	CG31431	NA	0
1640493_at	-0.185507	0.332926	0.570218	CG31441	NA	0
1633991_at	-0.00487537	0.978528	1	CG31445	NA	0
1629478_at	0.0173142	0.899322	0.992111	mRpS18A	NA	0
1626476_at	0.204985	0.221951	0.469322	CG31457	NA	0
1630242_at	0.0469319	0.811036	0.936798	CG31510	NA	0
1625257_s_at	-0.351376	0.154008	0.40102	CG31523	NA	0
1629787_at	0.951554	0.00878235	0.117254	CG31642	NA	0
1627863_at	0.144489	0.0859847	0.316983	CG9947	NA	0
1628422_s_at	0.456758	0.0022912	0.0582287	CG31650	NA	0
1635173_at	-0.267132	0.0382609	0.233346	pgant5	NA	0
1624470_at	0.282749	0.147714	0.393383	erm	NA	0
1637329_a_at	0.157412	0.116403	0.356167	tho2	NA	0
1639286_s_at	-0.0490202	0.872993	0.974426	CG31689	NA	0
1629374_at	0.17741	0.074421	0.299886	CG31739 /// mdy	NA	0
1626965_at	-0.766858	0.0061501	0.0968326	CG31743 /// CG34313	NA	0
1630764_at	0.0450251	0.284365	0.532126	CG8683	NA	0
1637470_at	0.411456	0.0299751	0.212822	CG4420	NA	0
1631763_at	-0.581331	0.0660926	0.286924	CG31793	NA	0
1636327_at	0.145464	0.387768	0.609293	Tap42	NA	0
1626978_at	-0.169945	0.165614	0.411651	CG31873	NA	0
1631610_at	-0.345747	0.121243	0.362811	CG31886	NA	0
1636722_at	0.155341	0.140294	0.386167	CG31917 /// Tfb5	NA	0
1632694_at	-0.0104425	0.582492	0.770828	CG31918	NA	0
1632394_s_at	0.115933	0.145361	0.391367	CG31919 /// CG33995	NA	0
1623020_at	0.24652	0.157969	0.404701	CG31937	NA	0
1622942_at	-0.00224219	0.901637	0.993936	CG31959	NA	0
1624855_at	0.566528	0.0696728	0.291794	CG31988	NA	0
1625275_at	-1.56316	0.100525	0.337824	CG32037	NA	0
1638906_at	-0.162901	0.32457	0.565341	CG32052	NA	0
1635479_a_at	0.695648	0.000384924	0.0251186	scramb1	NA	0
1639857_at	-0.357213	0.0536134	0.264666	CG32068	NA	0
1627300_at	-0.423886	0.140751	0.386537	para	NA	0
1631145_at	-0.00695146	0.71955	0.873767	CG32073	NA	0
1622895_at	0.0670229	0.656253	0.82802	CG32075	NA	0
1636806_at	0.0309535	0.775555	0.912157	Alg10	NA	0
1636837_at	-0.0207401	0.807215	0.934083	CG32177	NA	0
1628325_at	0.521155	0.05561	0.268384	Krn	NA	0
1638691_at	0.0601842	0.46549	0.673782	CG32202	NA	0
1627981_at	4.44089e-16	1	1	CG32238	NA	0
1633138_at	1.60295	0.00265519	0.0619409	CG32251	NA	0
1624779_at	0.198726	0.0635843	0.283908	CG11583	NA	0
1631778_at	0.00254542	0.889428	0.986214	Drs-l	NA	0
1636073_at	0.233779	0.153983	0.40102	CG32344	NA	0
1630129_at	0.18225	0.489707	0.692945	CG32355	NA	0
1636177_at	0.116872	0.72236	0.876062	CG32394	NA	0
1629841_at	0.0131127	0.877655	0.97677	CG32418 /// Myt1	NA	0
1623590_s_at	0.607478	0.0570782	0.271	Smc5	NA	0
1626304_at	-0.608077	0.000669289	0.0320744	Atox1	NA	0
1635083_at	-0.0368125	0.317453	0.559747	CG32458	NA	0
1624594_at	-0.209237	0.264914	0.51077	Sk2	NA	0
1627275_at	-0.0724469	0.667222	0.834781	CG9902	NA	0
1633772_at	-1.97682	0.133466	0.376978	CG32564	NA	0
1638523_at	0.0937563	0.708475	0.865561	CG32633	not_conserved	6
1624717_s_at	-0.30051	0.0683283	0.290216	CG32647	NA	0
1635444_at	0.215731	0.434746	0.648308	CG32663	NA	0
1623556_at	0.00266588	0.883558	0.981721	CG32669	NA	0
1631049_at	0.0223936	0.842907	0.955792	Arp14D	not_conserved	6
1634561_s_at	0.176432	0.175407	0.42111	Tango5	NA	0
1626456_at	-0.133901	0.252657	0.499991	l(1)G0320	NA	0
1641037_at	-0.0786295	0.687524	0.851014	CG32702 /// DsimCG32702	NA	0
1623505_s_at	-0.203026	0.000410182	0.0261735	Ubi-p5E	NA	0
1626781_at	-0.122576	0.335512	0.572339	Pp2B-14D	NA	0
1623076_at	0.308365	0.0218703	0.179682	CG32803	NA	0
1636574_s_at	-0.448747	0.124804	0.366505	CG33056	NA	0
1639117_a_at	-0.181631	0.230533	0.477039	CG33096	NA	0
1637063_at	-0.197928	0.416601	0.633762	CG33099	NA	0
1625051_at	-0.0393965	0.817617	0.94158	4EHP	NA	0
1634863_at	0.164132	0.255765	0.502838	CG33107 /// Dph5	NA	0
1631039_at	0.192372	0.0674527	0.289339	CG33108	NA	0
1640146_at	0.250749	0.0679518	0.289927	CG33116	NA	0
1631684_at	0.547117	0.00748853	0.107845	CG13014	NA	0
1635862_at	4.44089e-16	1	1	CG33120	NA	0
1623193_at	0.0502603	0.63506	0.811716	CG33123	NA	0
1634374_at	0.170325	0.302628	0.547794	CG33138 /// DsecCG33138	NA	0
1630421_at	0.260553	0.0772891	0.30456	CG33170	NA	0
1633527_a_at	0.0728463	0.28553	0.53338	Cap	NA	0
1623281_s_at	-0.302223	0.213051	0.459682	CR40461 /// His2B:CG17949 /// His2B:CG33868 /// His2B:CG33870 /// His2B:CG33872 /// His2B:CG33874 /// His2B:CG33876 /// His2B:CG33878 /// His2B:CG33880 /// His2B:CG33882 /// His2B:CG33884 /// His2B:CG33886 /// His2B:CG33888 /// His2B:CG33890 /// His2B:CG33892 /// His2B:CG33894 /// His2B:CG33896 /// His2B:CG33898 /// His2B:CG33900 /// His2B:CG33902 /// His2B:CG33904 /// His2B:CG33906 /// His2B:CG3…	NA	0
1635666_at	-0.37816	0.119404	0.359751	His2B:CG17949 /// His2B:CG33910	NA	0
1636632_at	-0.0249414	0.785199	0.918347	CG9784	NA	0
1636496_at	0.165501	0.00490877	0.0857838	Nup153	NA	0
1630341_at	0.813044	0.000182403	0.0180747	mbt	not_conserved	7
1625941_at	-0.460271	0.258807	0.505293	CG9782	NA	0
1633606_s_at	-0.10855	0.171114	0.417424	CG33199 /// CG8229	NA	0
1637448_s_at	-0.026698	0.512912	0.714422	RpS19a	NA	0
1639752_at	0.205433	0.0174764	0.161925	mthl1	not_conserved	7
1641424_at	0.29616	0.107992	0.347666	CG9723	NA	0
1634025_at	0.0625279	0.134156	0.37794	CG13010	NA	0
1627808_at	-0.265653	0.339825	0.574417	sing	NA	0
1640260_at	0.556585	0.0839647	0.314581	Axs	conserved	7
1630075_s_at	-0.0485335	0.604732	0.788131	2011-09-04	NA	0
1631148_at	0.000644031	0.973203	1	CG9673	NA	0
1625212_at	0.0331519	0.282567	0.530368	CG4653	NA	0
1626780_s_at	-0.678747	0.109946	0.350075	CG4678	NA	0
1627737_at	4.44089e-16	1	1	CG13008	NA	0
1633232_at	0.180702	0.674615	0.841204	CG34325	NA	0
1634079_at	0.431067	0.125201	0.366773	CG32568	NA	0
1626271_at	-0.111651	0.0949098	0.33154	CG9634	NA	0
1632744_a_at	-0.0574888	0.550649	0.746783	if	NA	0
1640889_at	0.0716146	0.286942	0.535278	mRpL22	NA	0
1633883_at	0.250713	0.023589	0.18748	CG9609	NA	0
1634954_at	0.0365075	0.17935	0.424908	Sap30	NA	0
1626817_at	0.368514	0.180802	0.425896	Rrp45	NA	0
1636727_at	0.0527967	0.542402	0.738422	CG4768	NA	0
1634077_at	-0.228814	0.109748	0.350075	CG4789	NA	0
1640091_at	0.218263	0.363612	0.591551	CG13005	NA	0
1630742_at	0.0502618	0.868756	0.971471	ppk28	NA	0
1638807_s_at	0.506503	0.108247	0.348208	CG4829	NA	0
1626688_at	-0.157321	0.678452	0.843749	CG13004	NA	0
1625057_at	-0.512653	0.0618491	0.279489	RSG7	NA	0
1630570_at	-0.514135	0.474791	0.681672	CG13003	NA	0
1634788_at	-0.0468509	0.361261	0.589929	CG4872	NA	0
1640290_at	0.00910002	0.930125	1	CG9104	not_conserved	6
1623805_at	0.0182488	0.884659	0.982236	CG8232 /// Rcp	NA	0
1630745_at	0.0358923	0.651503	0.824725	CG9099	NA	0
1634866_at	-0.176041	0.149097	0.395383	CG4880	NA	0
1625471_s_at	-1.37824	0.0618637	0.279489	CG4928	NA	0
1623472_at	-0.290517	0.401524	0.621127	wus	NA	0
1640741_at	0.125263	0.123634	0.364868	CG13001	NA	0
1638940_at	0.00347639	0.986524	1	RhoGAP15B	NA	0
1635376_at	0.0134218	0.922812	1	CG9086	NA	0
1638383_at	0.170765	0.112743	0.351946	CG8949	NA	0
1633764_a_at	2.27791	9.70901e-07	0.00174778	CG4949	not_conserved	7
1636662_at	0.0100489	0.947591	1	CG8945	NA	0
1636835_at	-0.0365129	0.887466	0.984544	CG16700	not_conserved	7
1641207_s_at	-0.00125682	0.944461	1	CG4991	NA	0
1623961_at	-0.259219	0.263744	0.509425	Arpc3B	NA	0
1640154_at	-0.210579	0.331395	0.569515	CG5004	NA	0
1630031_at	-0.0526904	0.333019	0.570218	RpS5a	NA	0
1628589_at	-0.254838	0.368099	0.594677	CG5010	NA	0
1629227_at	0.277656	0.0119648	0.132547	baz	NA	0
1630727_at	-0.519467	0.460789	0.670662	CG5070	NA	0
1634257_at	4.44089e-16	1	1	CG5162	conserved	6
1633409_a_at	-1.28424	0.0481859	0.255724	CG10598	NA	0
1628853_at	0.226307	0.34249	0.576115	CG8915	NA	0
1623615_at	0.137173	0.146824	0.392752	CG8675	NA	0
1625621_s_at	-0.593753	0.219162	0.465979	f	NA	0
1623374_a_at	0.101722	0.419316	0.635784	Fim	NA	0
1637007_s_at	-0.0452624	0.665579	0.834079	CG5445	NA	0
1640139_at	-0.391494	0.0114954	0.130926	B-H2	NA	0
1636203_at	-0.181142	0.351845	0.582507	B-H1	NA	0
1627032_a_at	0.346187	0.112048	0.351315	CG8611	NA	0
1627400_a_at	0.0228559	0.756805	0.899653	CG5613	NA	0
1636836_at	-0.470761	0.246866	0.495153	CG8568	NA	0
1635347_a_at	-0.0171099	0.920624	1	CG8557	NA	0
1636237_s_at	0.131759	0.26929	0.515801	l(1)G0222	NA	0
1633672_at	0.0143439	0.542216	0.738422	CG12992	NA	0
1635980_s_at	-0.421534	0.0198813	0.171767	CG12991	NA	0
1634053_at	-0.338843	0.00715544	0.105294	CG8408	NA	0
1639736_at	0.311616	0.0934982	0.330216	CG8326 /// DyakGE15584	NA	0
1628014_at	0.0057548	0.938345	1	CG5703	NA	0
1627713_at	0.104156	0.261111	0.507118	CG8289	NA	0
1624138_at	0.297944	0.000951944	0.0385092	CG5800	NA	0
1638199_s_at	-0.00419313	0.974494	1	RhoGAPp190	NA	0
1629279_at	0.306415	0.0190333	0.16865	CG8211	NA	0
1636026_at	0.117231	0.079879	0.309142	beta-Spec	NA	0
1639203_at	-0.580473	0.262711	0.508794	CG32556	NA	0
1629972_at	0.0351582	0.840528	0.954631	CG8188	NA	0
1625748_s_at	1.05277	1.17102e-05	0.00574918	par-6	NA	0
1639349_at	0.335189	0.0785503	0.307177	CG8173	NA	0
1636122_at	0.0131159	0.90082	0.993466	Socs16D	NA	0
1634191_at	-0.690515	0.181515	0.42692	CG6398	NA	0
1633139_at	0.233978	0.216805	0.463155	e(y)1	NA	0
1632576_at	0.746057	0.0310319	0.216002	CG8142	NA	0
1622912_at	0.373602	0.080933	0.311224	Ucp4A	NA	0
1624222_s_at	0.114282	0.292213	0.539647	CG15814	NA	0
1634411_at	0.17479	0.0394163	0.236783	CG6506	NA	0
1628802_at	0.307405	0.261319	0.507279	CG32554	NA	0
1641455_at	-0.436432	0.0494311	0.257801	CG6762	NA	0
1632638_at	0.310091	0.0723492	0.296152	Arp8	NA	0
1632374_at	0.0566638	0.304359	0.54927	CG6769	NA	0
1638476_s_at	-0.0821973	0.585279	0.772886	mnb	NA	0
1638147_at	-0.362756	0.0723419	0.296152	CG7772	NA	0
1624050_at	-0.037029	0.450201	0.661942	Vps4	NA	0
1623325_at	-0.635798	0.23982	0.487723	CG6847	not_conserved	6
1623933_at	-1.07837	0.0183167	0.165278	Sh	NA	0
1628912_at	-0.200153	0.372793	0.597702	CG12672	NA	0
1624485_at	-0.64322	0.00723827	0.105649	CG6867	NA	0
1630944_s_at	0.154641	0.140551	0.386293	CG7536	not_conserved	6
1633730_at	-0.0301662	0.593226	0.778929	dik	NA	0
1634663_at	-0.166039	0.19482	0.440199	CG7206	NA	0
1634433_at	0.0747057	0.446597	0.658764	scu	NA	0
1623741_at	0.0132992	0.941383	1	CG42368 /// scu	NA	0
1626666_s_at	0.163506	0.786988	0.919791	RhoGAP16F	NA	0
1641445_s_at	0.253376	0.0330518	0.221238	CG7192	conserved	7
1623546_at	0.302556	0.0656301	0.286461	Taf8	NA	0
1626678_at	4.44089e-16	1	1	CG7135	NA	0
1629235_s_at	-0.302754	0.0651903	0.285923	wupA	NA	0
1628016_s_at	-0.105217	0.396563	0.61685	ari-1	NA	0
1639292_at	-0.31709	0.203989	0.449717	Frq1	NA	0
1628247_at	-0.471502	0.0691838	0.291295	Him	NA	0
1632926_at	4.44089e-16	1	1	CG33639	NA	0
1623718_at	-0.0537448	0.360788	0.589631	upd2	NA	0
1633968_at	-0.814874	0.0859882	0.316983	os	not_conserved	6
1640327_at	-0.297828	0.0238069	0.188691	CG6023	not_conserved	6
1623878_at	-0.25558	0.0803088	0.309798	CG6123	NA	0
1635570_a_at	0.366912	0.0323057	0.220426	CrebB-17A	conserved	0
1636527_at	0.0496966	0.576946	0.766559	por	NA	0
1629607_at	0.401511	0.0416279	0.241733	CG6179	NA	0
1626340_at	0.151754	0.0864099	0.317454	betaCop	NA	0
1639482_a_at	-0.212356	0.143267	0.388834	CG32549	NA	0
1639740_a_at	-1.36955	0.0803254	0.309798	CG32548	NA	0
1640521_at	-0.281813	0.557725	0.752341	CG6361	NA	0
1636266_at	-0.000336765	0.98507	1	psh	NA	0
1623986_at	-0.0332713	0.257783	0.504497	CG15046	NA	0
1635446_at	-0.0623497	0.408022	0.626001	CG15043 /// DsimCG15043	NA	0
1629117_at	-0.267154	0.0702918	0.293325	GalNAc-T2	NA	0
1635852_at	-0.0758759	0.395487	0.61621	Wnt5	NA	0
1624515_at	-0.442224	0.000972474	0.0387414	CG6461	NA	0
1631877_a_at	-0.0193789	0.75979	0.901567	Aats-his	NA	0
1624699_s_at	0.229405	0.0577293	0.272431	Bx	NA	0
1636274_at	-0.329258	0.165916	0.411873	wgn	NA	0
1626315_at	0.650941	0.000239646	0.021044	Rip11	not_conserved	6
1629345_at	0.328099	0.147723	0.393383	CG6540	NA	0
1632736_at	0.10581	0.39055	0.611619	CG6617	NA	0
1635237_at	0.358662	0.186714	0.431815	Ing3	NA	0
1635481_a_at	0.0330575	0.634972	0.811716	CG6659	NA	0
1635117_at	0.0736405	0.69016	0.852963	fu	NA	0
1640402_at	-0.147339	0.735257	0.884848	CG6696	NA	0
1627188_at	-0.000815199	0.963904	1	phm	NA	0
1641022_a_at	-0.91326	0.128159	0.37012	Cyp18a1	NA	0
1625577_at	-0.407121	0.163494	0.409246	CCKLR-17D3	NA	0
1628314_a_at	0.801275	3.43835e-06	0.00285674	CG6891	NA	0
1636196_s_at	0.799544	0.000512493	0.0277178	CG6891 /// CG6900	NA	0
1624257_at	0.257982	0.0270371	0.202003	CG18259	NA	0
1628663_s_at	0.208095	0.190559	0.435972	CG18259 /// CG6961	NA	0
1641141_at	0.230544	0.296154	0.543082	CG6900	NA	0
1640361_at	0.125567	0.198355	0.444625	CG6961	NA	0
1640015_at	0.116595	0.440258	0.65364	CG7053	not_conserved	6
1632734_s_at	0.016844	0.871297	0.973091	bnb	not_conserved	6
1639909_at	-0.545807	0.0753369	0.301711	CG7058	NA	0
1639310_at	0.189323	0.308569	0.55314	CG7101	NA	0
1631638_at	-0.994306	0.0761391	0.303008	Pvf1	NA	0
1641329_at	0.215033	0.0664405	0.287283	CG34422	NA	0
1631309_at	0.139102	0.201771	0.44741	CG7280	NA	0
1623769_at	0.0461867	0.855896	0.964813	CG7322	NA	0
1636587_at	0.268458	0.0417366	0.242187	CG7288	NA	0
1627124_at	0.169565	0.155115	0.401527	CG7326	not_conserved	6
1632510_at	0.0471001	0.659506	0.829638	CG7332	NA	0
1630000_at	0.203073	0.16529	0.411263	CG7358	NA	0
1628882_at	-0.0657645	0.216484	0.462835	CG7378	NA	0
1639917_at	-0.583199	0.0641859	0.28424	CG32541 /// CG42506	NA	0
1629975_at	-1.99043	0.0412556	0.240866	CG7406	not_conserved	0
1637963_at	-1.6359	0.0970582	0.334064	CG14191 /// DmauCG14191 /// DsimCG14191	NA	0
1625531_at	-0.0200855	0.44219	0.65522	Obp18a	NA	0
1630680_at	-0.0116348	0.590142	0.776858	inx5	NA	0
1626507_at	0.11045	0.222772	0.470247	CG7556	NA	0
1630157_a_at	0.603011	4.92783e-05	0.0106451	CG7453	conserved	7
1630375_at	-0.114271	0.755498	0.899386	Mec2	NA	0
1629671_at	-0.00661446	0.972302	1	CG14193	NA	0
1625781_at	-0.102782	0.0693567	0.291454	CG14194	NA	0
1635963_a_at	0.214497	0.0376321	0.232051	CG7990	NA	0
1639435_at	0.142066	0.345451	0.577858	Ulp1	NA	0
1641610_at	-0.120018	0.361675	0.589929	Mur18B	NA	0
1632353_at	-0.475346	0.525323	0.723818	CG7884	NA	0
1630917_at	0.343984	0.0609971	0.278368	CG7889	not_conserved	6
1634463_at	-0.124801	0.75501	0.899003	CG7992	NA	0
1638753_at	-0.0427748	0.808296	0.934833	Hs3st-B	NA	0
1641023_at	0.198991	0.0527698	0.263291	rictor	not_conserved	6
1636614_a_at	0.102794	0.432267	0.646665	vav	not_conserved	6
1639544_at	0.113956	0.358227	0.588116	CG8010	NA	0
1637575_at	0.00257626	0.887362	0.98453	CG8028	NA	0
1624273_at	-0.153943	0.62188	0.801255	CG8034	NA	0
1636747_at	-0.541119	0.0568808	0.271	CG8051	NA	0
1624181_at	-0.14441	0.338994	0.573926	out	NA	0
1632622_at	-0.18466	0.331255	0.569477	gfA	NA	0
1635273_s_at	0.119973	0.438035	0.651952	kek5	NA	0
1637169_at	0.074196	0.307167	0.551939	Nat1	NA	0
1624778_at	-0.0341281	0.834176	0.950917	pcm	NA	0
1632221_at	-0.0768402	0.308798	0.55314	CG12203	NA	0
1630301_at	0.2523	0.112063	0.351315	CG12204	NA	0
1633454_s_at	-0.0696281	0.600079	0.783731	Pfrx	NA	0
1634891_at	0.206859	0.552871	0.748597	CG14200	NA	0
1634846_a_at	-0.0321588	0.415047	0.632199	l(1)G0156	NA	0
1632869_at	-0.00247915	0.990143	1	CG32532	NA	0
1633188_a_at	0.466264	0.0194816	0.170741	Grip84	NA	0
1629509_s_at	-0.100746	0.448667	0.660167	car	NA	0
1639330_s_at	-0.102683	0.487919	0.691554	Tao-1	NA	0
1636388_at	0.147412	0.106995	0.346847	CG14220	NA	0
1633483_a_at	-0.0348697	0.622746	0.801893	CG14207	NA	0
1624635_at	-0.10096	0.331004	0.569469	CG14210	NA	0
1633825_at	0.00495429	0.876957	0.976557	CG14221	NA	0
1628976_at	-0.0376719	0.262574	0.508619	CG14222	NA	0
1629602_at	-0.11282	0.56401	0.757883	MKP-4	NA	0
1625117_at	0.209115	0.0649728	0.285166	e(y)3	NA	0
1631578_s_at	0.216485	0.0427655	0.245567	CG14213	NA	0
1628920_at	-0.122351	0.288228	0.536658	CG12237	NA	0
1628429_at	-0.0262021	0.852542	0.962905	Sec61gamma	not_conserved	6
1636320_at	0.268591	0.0889993	0.321177	Arp11	NA	0
1641247_at	-0.00637795	0.948596	1	Ranbp21	NA	0
1623874_at	0.263712	0.140523	0.386293	CG14215	NA	0
1625870_at	0.0514037	0.356198	0.586127	CG14223	NA	0
1627956_x_at	0.0780709	0.636572	0.812922	CG14216	NA	0
1625995_a_at	-0.201479	0.162132	0.408108	Zw	NA	0
1636415_at	-0.112111	0.612825	0.794995	CG14225	NA	0
1632381_at	0.163616	0.0318594	0.218623	dome	NA	0
1638581_at	0.126054	0.0682671	0.290216	Ubqn	NA	0
1623379_at	0.653021	0.000899977	0.0376769	Mer	not_conserved	7
1638801_at	-0.0176367	0.901116	0.993466	CG14229	NA	0
1633543_s_at	-0.0630495	0.412428	0.630247	Cdc42	NA	0
1625796_at	0.249403	0.138741	0.383552	CG14231	NA	0
1640794_at	0.108424	0.0480705	0.255724	CG14232	NA	0
1629272_at	0.249252	0.282156	0.530012	CG14230	NA	0
1624358_at	0.0208822	0.557105	0.751701	CG12531	NA	0
1638673_at	-0.00583172	0.858412	0.965904	Bap	NA	0
1632391_at	-0.497802	0.26584	0.511734	CG14234	NA	0
1624251_a_at	-0.00992587	0.891797	0.987321	CG14235 /// CG18809	NA	0
1638290_at	0.0626743	0.630539	0.80865	CG32528	conserved	7
1630885_at	0.289268	0.0810339	0.311462	Alr	NA	0
1629413_at	-0.026385	0.668994	0.83641	CG12703	NA	0
1634457_at	0.623286	0.0718728	0.295362	CG12702	NA	0
1638370_s_at	0.466307	0.0044305	0.0814532	vfl	NA	0
1628469_a_at	-0.190521	0.190862	0.436113	CG32529	NA	0
1631488_at	0.105256	0.590001	0.776768	CG15618	NA	0
1628636_a_at	0.521301	0.0560978	0.269175	CG11943 /// DsimGD17470	NA	0
1632972_at	-0.0713427	0.66703	0.834781	Nep3	NA	0
1637749_at	-1.07448	0.0070724	0.104538	D2R	NA	0
1624599_at	0.00431095	0.992224	1	CG34331	NA	0
1624567_at	-0.00416692	0.965923	1	Rab35	not_conserved	6
1639608_at	1.66679	0.00256197	0.0611277	CG9576	NA	0
1634844_at	0.0632889	0.407911	0.62592	CG9577	not_conserved	6
1631213_at	0.232489	0.117808	0.35783	CG9581	NA	0
1631088_at	-0.397315	0.0695976	0.291794	CG9578	NA	0
1627472_at	-0.111749	0.342703	0.576165	AnnX	not_conserved	7
1640107_at	-0.887312	0.0901782	0.323593	obst-A	NA	0
1630085_s_at	-0.919244	0.177816	0.423438	Peritrophin-A	NA	0
1626300_at	0.0915014	0.597711	0.781678	CG17068	NA	0
1638864_at	-0.0264935	0.209417	0.455021	Rab10	NA	0
1638247_at	0.0476881	0.766891	0.906952	CG17065	NA	0
1638225_a_at	-0.0509797	0.955153	1	inx7	NA	0
1623306_at	0.0649739	0.58012	0.769305	l(1)G0004	NA	0
1635421_at	-0.0228625	0.6191	0.799408	Syx16	NA	0
1629145_at	0.375632	0.00723594	0.105649	HERC2	NA	0
1634714_at	0.196482	0.0125946	0.135357	cactin	NA	0
1640187_a_at	-0.0918622	0.333177	0.570308	CG11710	NA	0
1631688_at	0.433677	0.0218974	0.179682	mal	NA	0
1638951_at	-0.290853	0.179526	0.425031	CG1695	NA	0
1639868_at	-0.123382	0.325142	0.56579	CG1702	NA	0
1624541_at	0.187425	0.107318	0.347085	RhoGAP19D	NA	0
1640796_a_at	1.10697	3.83596e-06	0.00295944	CG1812	not_conserved	6
1633354_at	0.0287039	0.405616	0.624332	Cyp6v1	NA	0
1634413_at	0.156527	0.214228	0.460652	run	NA	0
1639408_a_at	-0.534611	0.0899115	0.323065	shakB	NA	0
1625968_at	-0.0780314	0.554051	0.74935	CG11227 /// CG13630	NA	0
1624192_at	-0.239433	0.0503994	0.258601	r-cup	not_conserved	7
1623959_at	-0.352281	0.113082	0.352062	CG1532	NA	0
1624100_at	-0.0130158	0.869359	0.971743	CG1529	NA	0
1627046_at	0.0288934	0.691186	0.853786	Ntf-2	NA	0
1638171_s_at	-0.080454	0.72483	0.877486	CG1753	NA	0
1637520_at	0.148801	0.163017	0.408773	CG1518	NA	0
1633387_at	0.109601	0.108936	0.349579	bves	NA	0
1637936_at	-0.273798	0.185317	0.430824	CG32512	NA	0
1635057_s_at	-0.386102	0.000250373	0.0214497	CG15445	not_conserved	6
1634983_s_at	-0.605264	0.00692046	0.103155	CG32521	NA	0
1636851_at	-0.151847	0.168074	0.414625	CG1722	NA	0
1641152_at	0.198151	0.378547	0.60206	CG1718	not_conserved	6
1639784_at	0.102205	0.242815	0.490949	Pros45	NA	0
1630094_at	-0.0476193	0.739093	0.88767	l(1)G0269	NA	0
1636928_s_at	0.0472721	0.604096	0.787738	CG1486	NA	0
1641265_at	-0.0796792	0.613924	0.796037	tty	NA	0
1640391_at	0.148029	0.314514	0.557627	fliI	NA	0
1623956_at	0.208028	0.0241923	0.190037	bbx /// pen	NA	0
1622999_at	0.228191	0.0163642	0.156278	2011-09-01	NA	0
1640090_a_at	-0.382457	0.0174586	0.161925	slgA	NA	0
1638310_at	-0.0603439	0.272393	0.518941	Hlc	NA	0
1638175_at	0.512068	0.0998383	0.33764	mst	NA	0
1637902_at	-0.0798518	0.270904	0.517323	CG10918	NA	0
1627251_s_at	-0.0493642	0.306616	0.551409	CG42343	NA	0
1636681_at	0.00734131	0.935626	1	CG14621	NA	0
1630516_at	-0.0811586	0.699143	0.858998	CG14615 /// DsimCG14615	NA	0
1640477_at	0.0555085	0.570598	0.762181	tilB	NA	0
1627278_s_at	0.21398	0.0838349	0.314581	CG14619	NA	0
1638185_at	-0.0939262	0.290934	0.539001	CG14613	not_conserved	6
1636336_at	0.284715	0.0261197	0.199096	CG14618	NA	0
1636896_a_at	-0.0409201	0.606518	0.789492	CG12576	NA	0
1631024_s_at	-0.0882434	0.339819	0.574417	Cp110	not_conserved	7
1641542_at	-0.160148	0.02447	0.191522	l(1)G0196	NA	0
1640019_at	0.0545786	0.196142	0.441912	S6kII	NA	0
1632433_at	0.234934	0.103938	0.342059	CG17598	NA	0
1641117_a_at	-0.0701484	0.474968	0.681836	CG17600	NA	0
1628749_at	-0.10496	0.3191	0.560871	CG17599	NA	0
1636046_at	-0.875674	0.169026	0.41503	Cda4	not_conserved	6
1638345_at	-0.254667	0.367205	0.593933	fog	not_conserved	6
1637410_s_at	0.358523	0.00049039	0.027444	l(2)gl	NA	0
1631795_at	0.060804	0.797039	0.927774	Ir21a	NA	0
1627835_a_at	-0.990622	0.115663	0.354765	Cda5	NA	0
1628243_at	0.177774	0.25018	0.498653	dbr	not_conserved	6
1634650_at	-0.195239	0.247676	0.495944	galectin	NA	0
1626991_at	0.00737797	0.721644	0.875588	CG11374	NA	0
1637327_at	-0.056631	0.590907	0.777276	CG11376	NA	0
1633661_at	0.391605	0.0123149	0.134086	CG11377	NA	0
1630900_at	0.00805683	0.925162	1	Nhe1	NA	0
1634583_s_at	0.667242	0.0107338	0.127542	CG4822	NA	0
1641004_a_at	0.096231	0.574643	0.76493	CG3164	NA	0
1632852_s_at	-0.0526647	0.594554	0.780005	Gs1	not_conserved	0
1639359_at	0.0009671	0.957206	1	CG31974	NA	0
1628565_at	0.216526	0.101671	0.339306	CG11454	NA	0
1626064_at	-0.242681	0.341018	0.575071	CG42399	NA	0
1638095_at	0.292785	0.259965	0.506016	CG3709	NA	0
1634783_s_at	-0.290733	0.0168913	0.159757	CG11455 /// CG3436	NA	0
1632171_a_at	0.158688	0.165883	0.411873	CG3436	NA	0
1624012_at	0.169372	0.144626	0.390601	mRpL10	NA	0
1641337_at	0.144309	0.498848	0.700931	CG11617	NA	0
1627598_at	-0.073937	0.289278	0.537871	CG11490	NA	0
1636513_a_at	0.0221937	0.87941	0.978018	kis	NA	0
1636129_s_at	0.136569	0.0734819	0.298151	CG3645	NA	0
1625452_at	0.203354	0.0904202	0.323816	CG17075	NA	0
1624987_at	0.0232414	0.376995	0.601631	CG3345	not_conserved	6
1627337_at	-0.0390928	0.789448	0.92152	CG11555	NA	0
1623926_at	-0.314371	0.0592526	0.274624	mbm	NA	0
1631919_at	0.129117	0.28313	0.530826	CG17078	NA	0
1634442_at	1.48368	6.95974e-05	0.0125287	smo	not_conserved	7
1635670_at	-0.016302	0.857788	0.965603	CG11601	NA	0
1641294_a_at	0.319855	0.00901197	0.118893	CG3625	not_conserved	6
1623953_at	-1.11618	0.0963743	0.33342	CG11592	NA	0
1630529_at	0.0582167	0.631581	0.809314	CG11562	NA	0
1625231_at	0.107512	0.3788	0.60221	U2af38	NA	0
1630076_at	0.279011	0.0413395	0.241225	Hop	NA	0
1622909_at	-0.401514	0.0580551	0.272869	Pi3K21B	NA	0
1630007_s_at	-0.453658	0.0257384	0.196703	Plc21C	NA	0
1623516_s_at	-0.0369673	0.571703	0.762822	Ent1	conserved	7
1639333_at	-0.545566	0.120981	0.362472	al	NA	0
1627924_at	-0.020448	0.856311	0.96502	RpI135	NA	0
1634403_at	-0.0980774	0.106635	0.346292	alpha-Adaptin	NA	0
1638600_at	0.0169433	0.823306	0.944486	ebi	NA	0
1633171_at	0.50431	0.142683	0.388721	CG13690	NA	0
1623606_at	-0.036648	0.247101	0.495349	RpLP1	NA	0
1637226_at	0.213215	0.0526238	0.263021	CG11885	NA	0
1623065_at	0.0177027	0.485756	0.689823	CG13692	NA	0
1627476_at	-0.0626322	0.347818	0.57984	BBS8	NA	0
1625970_at	-0.123787	0.128976	0.371387	ex	NA	0
1639387_s_at	0.420378	0.0659154	0.286538	crq	NA	0
1637650_at	-0.0085075	0.954587	1	CG4164	NA	0
1631360_at	0.169082	0.169347	0.415426	CG4133	NA	0
1641597_a_at	-0.429527	0.125953	0.367654	CG4297	NA	0
1638598_at	0.345673	0.0524922	0.262835	MED15	NA	0
1623605_a_at	0.062552	0.772765	0.910212	cbt	not_conserved	6
1632698_at	-0.0651024	0.722459	0.876083	ush	NA	0
1636282_s_at	0.0668462	0.466158	0.674159	lwr	NA	0
1636639_at	0.0565007	0.328505	0.568893	Spp	NA	0
1625023_a_at	0.118252	0.82954	0.947933	nAcRbeta-21C	NA	0
1638915_at	-0.688499	0.00624042	0.0969824	Ets21C	NA	0
1625763_at	-0.301313	0.24306	0.491259	CG2789	NA	0
1635874_at	0.131478	0.446662	0.658764	CG2794	NA	0
1632721_at	0.254538	0.173685	0.419568	Nle	NA	0
1633234_at	0.179795	0.0831045	0.3144	CG2807	NA	0
1628514_at	0.0744178	0.563854	0.757883	Ipk2	NA	0
1639768_at	0.202205	0.321539	0.563404	CG2813	not_conserved	7
1632646_at	0.0353077	0.344094	0.576926	Ptth	NA	0
1630801_at	0.312147	0.00199365	0.0543773	Gsc	NA	0
1623728_at	0.150411	0.333507	0.570443	CG13689	NA	0
1640627_at	-0.711255	0.154322	0.401067	ds	NA	0
1639862_at	-1.20367	0.00729155	0.106283	Eaat2	NA	0
1635114_a_at	-1.09875	0.00501866	0.0871488	GABA-B-R3	NA	0
1623134_at	4.44089e-16	1	1	CG12506	NA	0
1635406_at	-0.336279	0.511611	0.713472	Pkg21D	NA	0
1633791_at	0.596279	0.0176678	0.162599	KH1	NA	0
1635955_at	0.250628	0.0445115	0.248075	Saf6	NA	0
1631984_at	0.196624	0.350276	0.580979	CG3639	NA	0
1633099_at	-0.180493	0.17746	0.42303	CG3876	NA	0
1631116_at	0.270581	0.0201532	0.171939	Clp	NA	0
1633012_at	-0.072626	0.207953	0.45385	CG3662	NA	0
1639296_at	0.405544	0.153329	0.40102	CG3862	NA	0
1624864_s_at	-0.176625	0.0129708	0.138027	dock	NA	0
1623693_a_at	0.0466909	0.818987	0.942054	drongo	NA	0
1623993_at	0.139032	0.206662	0.452587	CG4291 /// CG6744	NA	0
1634940_at	-0.447867	0.0690247	0.291111	kraken	NA	0
1627467_at	-0.00570246	0.880645	0.97919	CG13949	NA	0
1629387_s_at	-0.734283	0.0746181	0.300107	aru	NA	0
1624906_at	-0.0561961	0.035305	0.226895	aru /// RpS27A	NA	0
1632223_at	-0.0157887	0.875092	0.975828	dbe	NA	0
1633750_s_at	-0.167961	0.125013	0.366623	PNUTS	NA	0
1628699_at	0.000376165	0.983326	1	Lsp1beta	NA	0
1626739_s_at	-1.55623	0.00970039	0.12257	GluRIIC	NA	0
1628782_at	-0.447624	0.00691546	0.103155	CG4341	NA	0
1637378_s_at	-1.22049	0.00275721	0.0628283	ia2	NA	0
1625915_at	0	1	1	CG4375	NA	0
1638189_s_at	0.499989	0.00411335	0.0794357	S	NA	0
1631268_at	0.423115	0.000914873	0.0379689	ast	NA	0
1641676_at	0.119994	0.286148	0.534166	Atg4	NA	0
1623838_s_at	-0.426606	0.0052891	0.0908229	CG4629	not_conserved	6
1626738_at	0.190239	0.0562884	0.26961	CG4644 /// mtRNApol	NA	0
1633794_a_at	-0.26936	0.0251678	0.194254	Pino	not_conserved	6
1641341_at	0.322601	0.00101204	0.0393203	CG4552	NA	0
1640944_at	-1.34656	0.00150948	0.0474785	CG4577	NA	0
1637772_at	-0.911647	0.000144046	0.0169113	CG4726	NA	0
1627204_at	3.10854	7.86125e-07	0.00174778	CG4749	NA	0
1628092_at	1.54296	0.000446315	0.026931	Tfb4	NA	0
1629155_at	1.4493	0.00011679	0.0155735	CG4764	NA	0
1634419_at	1.34065	2.91405e-05	0.00786866	Tango14	NA	0
1624982_s_at	1.15726	0.00344159	0.071212	CG5080	NA	0
1626247_at	1.341	0.000130802	0.0159093	CG4785	NA	0
1632717_a_at	0.735428	0.000316957	0.023774	CG14341	NA	0
1629517_at	1.48576	1.75326e-05	0.00613665	CG5118	NA	0
1639599_at	1.1558	0.00100903	0.0393203	CG4887	NA	0
1632876_a_at	-0.178173	0.1058	0.345242	CG4896	NA	0
1628309_at	-0.385666	0.0679976	0.289927	CG5126	NA	0
1640877_at	-0.0975988	0.810031	0.936175	Tgt	NA	0
1623996_at	-0.19793	0.377298	0.601657	CG5001	NA	0
1641385_at	-0.155334	0.291666	0.539248	CG14342	NA	0
1638892_at	-5.97311	8.4641e-05	0.0136449	CG5397	NA	0
1626053_at	-0.615421	0.00136643	0.0456928	robo3	NA	0
1630593_at	0.117754	0.30506	0.549629	NLaz	NA	0
1625918_a_at	-0.00179646	0.920897	1	CG14346	NA	0
1640111_s_at	-0.035635	0.362192	0.59014	CG18131	NA	0
1628497_at	0.390935	0.0949503	0.331574	CG7420	NA	0
1631591_at	0.0159098	0.927894	1	CG31935	NA	0
1627207_at	0.371989	0.023396	0.18677	CG14352	NA	0
1628005_at	0.125031	0.378413	0.60206	chinmo	NA	0
1630572_at	0.0305386	0.63256	0.810087	cpb	NA	0
1629600_at	0.0956762	0.343751	0.576614	CG17660	NA	0
1638783_at	-0.0290907	0.637166	0.813192	mRpL48	NA	0
1630378_at	-0.00168847	0.982528	1	frtz	NA	0
1625651_at	-0.892109	0.00231064	0.0585851	CG18317	not_conserved	6
1634065_s_at	-0.238058	0.030634	0.214855	Eno	NA	0
1630565_at	0.382105	0.0476564	0.255072	CG17652	NA	0
1634296_s_at	0.480282	0.026187	0.199313	CG17646	NA	0
1632626_at	0.0027807	0.96515	1	CG17712	NA	0
1639313_at	-0.95115	0.0767366	0.303824	CG17650	NA	0
1638139_at	0.0217843	0.368949	0.594956	CG31664	NA	0
1633775_at	-0.650658	0.0185371	0.166398	CG31665	NA	0
1623276_at	-0.187737	0.226326	0.472802	CG31663	NA	0
1640567_at	-0.410691	0.0311679	0.216213	CG7337	conserved	6
1624372_at	-0.0547017	0.448451	0.660161	Der-1	NA	0
1633326_at	0.504	0.0639845	0.28424	CG15356	NA	0
1639111_at	0.484737	0.18723	0.431963	CG15362	NA	0
1641097_at	-0.0733902	0.256548	0.503539	CG7289	NA	0
1629055_a_at	-0.105491	0.262048	0.508056	Got2	not_conserved	6
1625334_at	0.108559	0.550554	0.746783	Npc2a	NA	0
1638884_at	-0.116102	0.267527	0.513518	CG4238	NA	0
1636302_s_at	-0.0262066	0.860988	0.967015	Su(dx)	NA	0
1635076_at	4.44089e-16	1	1	CG12674	NA	0
1631620_at	-0.316166	0.00685828	0.102741	GlyP	NA	0
1627934_at	0.13296	0.412739	0.630369	CG11723	NA	0
1633734_at	0.726069	0.00556965	0.093268	CG7261	NA	0
1626985_a_at	0.380148	0.00648103	0.0995755	AIF	not_conserved	6
1639829_at	0.0727243	0.801008	0.93052	CG15382	NA	0
1627394_s_at	-0.267087	0.270341	0.516989	aop	conserved	6
1638122_a_at	0.0288651	0.821617	0.943772	CG10874	NA	0
1628942_at	-0.520829	0.0470353	0.253585	CG15385	NA	0
1624240_at	0.276238	0.0162438	0.155816	Uch	NA	0
1639589_at	0.137178	0.0666127	0.287564	CG10880	not_conserved	6
1626362_at	0.502046	0.0022666	0.057876	mio	NA	0
1625175_s_at	0.105353	0.0996097	0.33725	CG7082	NA	0
1624142_a_at	-0.141692	0.168678	0.414625	l(2)s5379	NA	0
1640531_at	0.0894067	0.115198	0.354185	CG15387	not_conserved	6
1631783_at	-0.184249	0.151495	0.398512	CG4267	NA	0
1627138_at	4.44089e-16	1	1	CG4271	NA	0
1636561_at	-0.197144	0.223214	0.470385	CG9967	NA	0
[truncated: 7,254 more rows]

## Sheet: top up genes
affymetrix probe set id	log2(mir124/wt)	p-value	FDR adjusted p-value	Gene symbol	miRNA target?	Seed length
1624393_at	7.07535	1.52e-07	0.000821859	w	NA	0
1627204_at	3.10854	7.86e-07	0.00174778	CG4749	NA	0
1634794_at	2.25756	8.98e-07	0.00174778	CG10924	not_conserved	6
1633764_a_at	2.27791	9.71e-07	0.00174778	CG4949	not_conserved	7
1630728_a_at	5.34331	1.71e-06	0.00233039	phr	conserved	6
1640526_at	1.27629	1.73e-06	0.00233039	CG1103	not_conserved	7
1623950_s_at	2.69713	2.53e-06	0.00249706	Ama	conserved	7
1640796_a_at	1.10697	3.84e-06	0.00295944	CG1812	not_conserved	6
1634464_at	4.10458	4.85e-06	0.00349561	RpS19b	not_conserved	7
1633010_s_at	1.78896	6.08e-06	0.00364869	CG30382 /// Prosalpha1	NA	0
1633805_a_at	1.20163	6.91e-06	0.0039267	sax	conserved	7
1636758_s_at	5.03816	8.17e-06	0.00441462	CG18853 /// phr	NA	0
1625748_s_at	1.05277	1.17e-05	0.00574918	par-6	NA	0
1634683_at	1.11577	1.56e-05	0.00613665	Mad	not_conserved	6
1629310_at	1.81594	1.7e-05	0.00613665	Trf4-1	NA	0
1629517_at	1.48576	1.75e-05	0.00613665	CG5118	NA	0
1633959_s_at	1.44042	1.92e-05	0.00613665	CG30345 /// CG9766 /// DsimCG9766	NA	0
1639485_at	1.72175	1.93e-05	0.00613665	CG3893	not_conserved	7
1626237_at	1.05246	2.49e-05	0.00727947	CG12734	conserved	6
1631777_a_at	1.10087	2.6e-05	0.00737835	fz4	not_conserved	6
1634419_at	1.34065	2.91e-05	0.00786866	Tango14	NA	0
1633645_at	1.87283	3.66e-05	0.00879659	CG42565	NA	0
1639665_at	1.43798	4.31e-05	0.00990665	CG7878	not_conserved	7
1625942_s_at	1.57932	4.68e-05	0.0103177	dia	NA	0
1639095_at	1.47344	5.47e-05	0.0111467	CG10426	conserved	6
1639406_at	1.38291	6.59e-05	0.0125287	lbm	NA	0
1627779_at	1.5907	6.83e-05	0.0125287	CG13295	conserved	7
1634442_at	1.48368	6.96e-05	0.0125287	smo	not_conserved	7
1641314_at	2.13872	9.22e-05	0.0138238	CG31125	NA	0
1639621_at	1.11309	0.000104757	0.0145062	CG10916	not_conserved	6
1638711_at	1.16422	0.000113396	0.0153099	CG5706	NA	0
1629155_at	1.4493	0.00011679	0.0155735	CG4764	NA	0
1639902_at	2.39125	0.000121175	0.0159093	ventrally-expressed-protein-D	NA	0
1632309_at	1.89888	0.000124913	0.0159093	As	NA	0
1626247_at	1.341	0.000130802	0.0159093	CG4785	NA	0
1623782_at	1.36778	0.000155212	0.0171679	SCAP	NA	0
1629271_at	1.07868	0.000171616	0.0176536	CG10444	conserved	0
1637534_at	1.6926	0.000187091	0.0182232	olf186-F	NA	0
1639792_at	2.06129	0.00019372	0.0183299	CG30183	NA	0
1631151_at	1.82109	0.000195161	0.0183299	CG4951	NA	0
1637191_at	1.2566	0.00026613	0.0215733	Coprox	conserved	7
1624180_at	1.17392	0.000305264	0.0235219	Psf3	NA	0
1641327_at	1.13889	0.000315879	0.023774	CG9416	NA	0
1635463_at	1.21637	0.000335826	0.0245085	CG8407	NA	0
1639525_at	1.05662	0.000367741	0.0249784	king-tubby	conserved	6
1628053_at	1.69542	0.000386046	0.0251186	sav	conserved	7
1626308_s_at	1.75926	0.000388933	0.0251549	CG4019	not_conserved	6
1628092_at	1.54296	0.000446315	0.026931	Tfb4	NA	0
1639821_at	1.46006	0.000476292	0.0271834	CG3238	NA	0
1632657_at	1.19854	0.000580511	0.0297161	CG7166	NA	0
1631344_at	1.43994	0.000924486	0.0381121	msb1l	conserved	6
1639599_at	1.1558	0.00100903	0.0393203	CG4887	NA	0
1629069_at	1.04984	0.00111633	0.0412927	CG7504	NA	0
1641035_a_at	1.29762	0.0013598	0.0456928	CG5854 /// DgriCG5854 /// DmojCG5854 /// DvirCG5854	NA	0
1628132_at	1.55303	0.00136598	0.0456928	CG7099	NA	0
1637429_at	1.40732	0.00142717	0.0465708	CG8441	NA	0
1630686_at	1.00243	0.00152413	0.0475273	CG2186	NA	0
1636634_a_at	1.72612	0.00156423	0.0478896	MRP	conserved	6
1628190_at	1.11573	0.00164565	0.0490793	CG33981 /// fab1	NA	0

## Sheet: present only in mir124 mutant
affymetrix probe set id	log2(mir124/wt)	p-value	FDR adjusted p-value	Gene symbol	miRNA target?	Seed length
1626439_at	3.15434	2.7e-06	0.00255014	CG15353	NA	0
1623351_at	3.11275	0.000107545	0.0137863	CG3857	NA	0
1632705_at	2.64881	0.00132396	0.0426627	ninaD	NA	0
1631756_at	2.61782	0.00236633	0.0552996	CG10859	NA	0
1634534_at	2.04087	2.61e-06	0.00255014	mei-W68	not_conserved	6
1632923_at	1.81533	4.35e-05	0.00983965	CG14661	NA	0
1638716_a_at	1.73049	0.324281	0.556064	CG10725	NA	0
1626241_at	1.4018	0.0108927	0.122292	Cyt-c-d	NA	0
1631077_at	0.866877	0.0252515	0.186883	CG16957	NA	0
1627501_s_at	0.808962	0.000904504	0.0361772	B4	NA	0
1623465_at	0.785367	0.00107347	0.0388096	CG6138	NA	0
1625459_at	0.709378	0.00512073	0.0847411	CG3520	NA	0
1629906_s_at	0.615303	0.194831	0.428771	Kaz1-ORFA /// Kaz1-ORFB	NA	0
1631468_a_at	0.547757	0.0444154	0.238563	tim	NA	0
1632695_at	0.527915	0.044118	0.238545	CG18585	NA	0
1640913_at	0.42014	0.19977	0.433642	gfzf	not_conserved	6
1634251_at	0.396447	0.0104356	0.120753	CG12853	NA	0
1630102_at	0.36028	0.091606	0.316242	CG12617	NA	0
1626600_at	0.35815	0.0272324	0.195113	CG30016	NA	0
1640226_at	0.3097	0.0602878	0.267981	Cpr5C	NA	0
1635292_at	0.254837	0.0224673	0.175675	CG34396	NA	0
1623208_at	0.220185	0.28612	0.524058	Sox100B	NA	0
1623319_at	0.217092	0.203687	0.438023	Wnt10	NA	0
1638535_a_at	0.195147	0.203116	0.437307	Shab	NA	0
1628693_at	0.177015	0.0440544	0.238545	CG15429	NA	0
1635271_at	0.159445	0.239741	0.476228	CG30431	NA	0
1634006_s_at	0.148306	0.0700638	0.282542	ATPCL	not_conserved	7
1633118_at	0.138344	0.769058	0.899025	CG5768	NA	0
1633816_at	0.136518	0.408704	0.619173	CG17181	not_conserved	0
1636885_at	0.127952	0.324892	0.556093	CG17560	NA	0
1631613_at	0.125166	0.227344	0.462987	Ect4	NA	0
1623725_at	0.123595	0.738842	0.877946	CG7914	NA	0
1629802_at	0.12122	0.0449024	0.239295	CG15484	NA	0
1629687_s_at	0.117137	0.333578	0.561225	CG15891 /// CG15892	NA	0
1627643_at	0.11513	0.3339	0.561514	CG7546 /// Mgstl	NA	0
1640642_at	0.104997	0.300194	0.535097	Rh6	NA	0
1625208_at	0.101697	0.0510905	0.250374	CG15393 /// Slh	NA	0
1636534_a_at	0.0845549	0.118322	0.348035	CRMP	NA	0
1626640_at	0.0804088	0.128566	0.359666	CG4565	NA	0
1637627_at	0.0783185	0.379143	0.596421	Ptp4E	NA	0
1633874_at	0.0748372	0.124699	0.354781	CG12460	NA	0
1640800_at	0.0706314	0.265363	0.501006	CG3880 /// DpseGA17747	NA	0
1636303_at	0.068647	0.516707	0.708892	dhd	NA	0
1633067_at	0.0635655	0.819583	0.93176	CG34376	NA	0
1633615_at	0.0601842	0.354504	0.578943	CG15330	NA	0
1631065_at	0.0579655	0.13155	0.363782	CG15480	NA	0
1630419_a_at	0.0568515	0.361177	0.582827	CG7300	NA	0
1636414_at	0.0508561	0.765879	0.89733	CG42347	NA	0
1631265_at	0.0502404	0.37761	0.59491	CG6280	NA	0
1631682_at	0.0501746	0.607099	0.782702	twi	NA	0
1629648_s_at	0.0487094	0.84229	0.944822	spri	NA	0
1636241_at	0.0474925	0.164504	0.398724	Nup160	not_conserved	6
1636442_at	0.0374564	0.398024	0.610932	CG1999	NA	0
1626721_at	0.0371989	0.403095	0.614985	CG11762	NA	0
1639730_at	0.0364645	0.647775	0.812875	CG34054	NA	0
1631735_at	0.0334504	0.364437	0.58511	CG10445	NA	0
1629167_at	0.027048	0.372583	0.591087	CG11060	NA	0
1636970_at	0.0258049	0.429631	0.636745	CG9394	NA	0
1631484_at	0.0247253	0.410941	0.621185	CG15475	NA	0
1637519_at	0.0208226	0.455315	0.659641	Pvf3	NA	0
1632582_at	0.0187363	0.535866	0.724071	CG9270	NA	0
1624711_at	0.0164537	0.514327	0.706936	CG31740	not_conserved	6
1633425_at	0.0133092	0.659072	0.820934	Smvt	NA	0
1640892_a_at	0.0122298	0.88834	0.975452	Doa	NA	0
1636555_at	0.0110916	0.73528	0.87575	CG17784	NA	0
1623199_a_at	0.0110433	0.943959	1	CG32352	NA	0
1627682_at	0.0102271	0.994113	1	CG14949	NA	0
1638775_at	0.00994464	0.757168	0.890846	Mdr50	NA	0
1634107_at	0.00947159	0.709069	0.857314	Prx6005	NA	0
1631576_at	0.00943732	0.710364	0.85856	CG2120	NA	0
1633916_at	0.00906571	0.717985	0.863947	CG18605	NA	0
1631680_a_at	0.00825714	0.741031	0.879942	CG42367	NA	0
1633136_a_at	0.00756331	0.755383	0.889856	CG13035	NA	0
1626700_at	0.00700708	0.775653	0.902869	Act88F	NA	0
1633545_at	0.00668777	0.785001	0.908755	PGRP-SD	NA	0
1633667_at	0.00596637	0.805864	0.923413	Lip2	NA	0
1640891_at	0.00572483	0.813313	0.927866	CG3003	NA	0
1639473_at	0.00549852	0.9183	0.99429	CG12541	NA	0
1625430_at	0.0046272	0.847107	0.948073	CG14022	NA	0
1625613_at	0.00302112	0.898483	0.981022	CG11899 /// DsimGD21426	NA	0
1636542_at	0.00283526	0.904811	0.98565	CG42313	NA	0
1637416_at	0.00209834	0.929233	1	CG17631	NA	0
1625752_at	0.00203305	0.931419	1	TpnC41C	NA	0
1634694_at	0.00197841	0.933245	1	Ppm1	NA	0
1631848_at	0.00189458	0.936048	1	CG9235	NA	0
1635695_at	0.00186601	0.937004	1	Sdic3	NA	0
1633142_at	0.00168994	0.942854	1	CG17681	NA	0
1638734_at	0.00147588	0.950095	1	CG4907	NA	0
1632210_at	0.00146534	0.950459	1	CG30091	NA	0
1628414_at	0.00143989	0.951253	1	CG4955	NA	0
1635834_at	0.0014259	0.951777	1	CG17169	NA	0
1626923_at	0.0012162	0.95884	1	CG1924	NA	0
1636032_at	0.00117428	0.960254	1	Ir7d	NA	0
1636597_at	0.00111637	0.962236	1	Osi13	NA	0
1638341_s_at	0.000902725	0.969424	1	Muc68Ca	NA	0
1637714_a_at	0.000849598	0.97122	1	Ance-3	NA	0
1637824_at	0.000836335	0.971669	1	CG13653	NA	0
1636616_at	0.00063035	0.978639	1	Or63a	NA	0
1637067_at	0.000551124	0.981321	1	CG6074	NA	0
1638329_at	0.000538863	0.981737	1	png	NA	0
1640212_at	0.000531139	0.981998	1	CG32228	NA	0
1624137_at	0.000454877	0.984581	1	CG11911	NA	0
1640909_at	0.000375831	0.98726	1	CG32111	not_conserved	6
1628758_at	0.000303172	0.989722	1	CG1774	NA	0
1626402_at	7.19e-05	0.997561	1	CG31427	NA	0
1638594_at	4.44e-16	1	1	Gr28b	NA	0
1623994_at	4.44e-16	1	1	CG30412 /// CG30416	NA	0
1635441_at	4.44e-16	1	1	CG33337	NA	0
1631486_at	4.44e-16	1	1	p38c	NA	0
1629660_at	4.44e-16	1	1	CG11379	NA	0
1625294_at	4.44e-16	1	1	ng3	NA	0
1637213_at	4.44e-16	1	1	CG31115	NA	0
1640426_at	4.44e-16	1	1	CG31287 /// Eno	NA	0
1638603_at	4.44e-16	1	1	CG31909	NA	0
1624090_at	4.44e-16	1	1	CG34324	NA	0
1626307_at	4.44e-16	1	1	CG8958	NA	0
1635379_at	4.44e-16	1	1	CG31300	NA	0
1633497_s_at	4.44e-16	1	1	CG33092	NA	0
1641493_at	4.44e-16	1	1	skpD	NA	0
1635945_at	4.44e-16	1	1	CG15394	NA	0
1624338_at	4.44e-16	1	1	Prosbeta4R1	NA	0
1628479_at	4.44e-16	1	1	CG15625	NA	0
1634203_at	4.44e-16	1	1	CG17377	NA	0
1633780_at	4.44e-16	1	1	CG13793	NA	0
1637338_at	4.44e-16	1	1	CG12517	NA	0
1640560_at	4.44e-16	1	1	CG16825	NA	0
1623275_at	4.44e-16	1	1	Or35a	NA	0
1634391_at	4.44e-16	1	1	CG18109	NA	0
1624106_at	4.44e-16	1	1	CG3790	NA	0
1640628_at	4.44e-16	1	1	CG13326	NA	0
1637861_at	4.44e-16	1	1	CG7786	NA	0
1624846_at	4.44e-16	1	1	CG10764	not_conserved	6
1637075_at	4.44e-16	1	1	CG15115	NA	0
1636402_at	4.44e-16	1	1	CG10081	NA	0
1630436_at	4.44e-16	1	1	CG11269	NA	0
1640390_at	4.44e-16	1	1	CG3649	NA	0
1631767_at	4.44e-16	1	1	CG13538	not_conserved	6
1629081_at	4.44e-16	1	1	ord	NA	0
1633636_at	4.44e-16	1	1	Ir64a	NA	0
1623295_at	4.44e-16	1	1	CG8564	NA	0
1636582_at	4.44e-16	1	1	CG34011	NA	0
1636957_s_at	4.44e-16	1	1	CG34012	NA	0
1623634_at	4.44e-16	1	1	CG6527	NA	0
1623128_at	4.44e-16	1	1	CG13455	NA	0
1640583_at	4.44e-16	1	1	Notum	conserved	6
1636118_at	4.44e-16	1	1	CG13065	NA	0
1624553_a_at	4.44e-16	1	1	Rcd7	NA	0
1624895_at	4.44e-16	1	1	CG7529	NA	0
1638077_at	4.44e-16	1	1	CG7634	NA	0
1641200_at	4.44e-16	1	1	Pbprp3	NA	0
1637271_a_at	4.44e-16	1	1	CG14605	NA	0
1636865_at	4.44e-16	1	1	Os-C	NA	0
1626197_at	4.44e-16	1	1	CG31391	NA	0
1626230_s_at	4.44e-16	1	1	CG31358 /// CG42504 /// CG42505	not_conserved	7
1634594_at	4.44e-16	1	1	CG17738	NA	0
1623173_at	4.44e-16	1	1	CG10013 /// DvirGJ23308	NA	0
1638261_at	4.44e-16	1	1	Osi22	NA	0
1635674_at	4.44e-16	1	1	CG6901	NA	0
1629343_at	4.44e-16	1	1	Mur89F	NA	0
1634964_at	4.44e-16	1	1	CG7794	NA	0
1630734_at	4.44e-16	1	1	Cpr92A	NA	0
1630089_at	4.44e-16	1	1	fzo	NA	0
1627895_at	4.44e-16	1	1	CG18404	NA	0
1637664_at	4.44e-16	1	1	CG1340	not_conserved	0
1626655_at	4.44e-16	1	1	bnk	not_conserved	6
1629784_a_at	4.44e-16	1	1	Myo28B1	NA	0
1628750_at	4.44e-16	1	1	CG34452	NA	0
1639080_at	0	1	1	fd3F	NA	0
1637003_at	0	1	1	CG6927	NA	0
1624704_at	0	1	1	CG4741	not_conserved	6
1637644_at	0	1	1	CG13813	NA	0
1641274_a_at	0	1	1	CG11309	NA	0
1636603_a_at	0	1	1	CG9297	NA	0
1635450_a_at	0	1	1	smp-30	NA	0
1636421_at	0	1	1	CG14260	NA	0
1632885_at	-2.33e-05	0.99921	1	Msi	NA	0
1626929_at	-2.53e-05	0.999142	1	Cht8	NA	0
1641204_at	-0.000932853	0.968413	1	CG14864	NA	0
1633288_at	-0.0018268	0.938257	1	CG31763	NA	0
1635940_at	-0.00201521	0.932015	1	CG5367	NA	0
1631606_at	-0.00202532	0.931819	1	CG14285	NA	0
1631470_at	-0.00555787	0.818366	0.931153	ttm2	NA	0
1640626_at	-0.00737431	0.76904	0.899025	CG42256	not_conserved	7
1639874_at	-0.0124704	0.865214	0.959746	Tim17a1	NA	0
1636154_at	-0.0126839	0.636401	0.804104	CG30090	NA	0
1631796_at	-0.0210251	0.858963	0.956003	CG42450	NA	0
1636372_at	-0.0253467	0.467359	0.667171	BBS4	NA	0
1628664_at	-0.0309874	0.43025	0.637083	CG12484	not_conserved	6
1638324_s_at	-0.0365865	0.891746	0.977473	bond	NA	0
1641356_at	-0.036903	0.785285	0.908844	Muc30E	NA	0
1636746_at	-0.052247	0.366568	0.58664	CG13826	NA	0
1636377_at	-0.0527048	0.458963	0.661328	pHCl	conserved	6
1633297_at	-0.0611465	0.646765	0.812352	CG34261	NA	0
1638679_at	-0.0839859	0.335412	0.562671	Cpr57A /// Obp57d	NA	0
1632286_at	-0.0984025	0.332217	0.560388	CG15161	NA	0
1624070_at	-0.122454	0.295467	0.53203	RpS9	NA	0
1634115_a_at	-0.175613	0.898706	0.981164	Cpr31A	NA	0
1632362_at	-0.320165	0.620904	0.792533	CG13616	NA	0
1634054_at	-0.335019	0.295139	0.531744	ninaC	NA	0
1629551_s_at	-0.445426	0.393803	0.60787	CG12268	NA	0
1633427_at	-0.498184	0.128306	0.359423	CG7582	NA	0
1636283_at	-0.506811	0.464388	0.665248	CG14826	NA	0
1629761_at	-0.62524	0.49883	0.693012	CG17780 /// CG17781	NA	0
1631302_at	-1.13324	0.197439	0.431329	CG16885	NA	0
