# Supplementary material for: Neurophysiological Defects and Neuronal Gene Deregulation in Drosophila mir-124 Mutants
Source: PLoS Genet. 2012 Feb 9;8(2):e1002515. doi: 10.1371/journal.pgen.1002515 (PMC3276548; doi:10.1371/journal.pgen.1002515)
Supplement: Table S2 — GO term enrichments in mir-124 expression data. Based on the data in Table S1, this series of worksheets summarizes GO term enrichments found in “all” up- and down-regulated genes as well as in just upregulated genes bearing miR-124 target sites; the latter were also separated on the basis of miR-124 site conservation. (XLSX) [file pgen.1002515.s010.xlsx]

## Sheet: up_genes
GOID	SampleMatch	Expected	Erichment	Phyper	Padj	Term	SampleGenes	Ont
GO:0007399	26	8	3.1	1.58361e-07	1.1877e-05	nervous system development	Cka-RA Fas1-RA Hr46-RD Mad-RA Mer-RA Poxn-RA Rip11-RA Sema-1a-RB As-RA arr-RA ast-RA drk-RD fra-RA gukh-RC lbm-RA mbt-RA olf186-F-RD par-6-RA sav-RA sax-RB sbb-RC spi-RE stai-RB unc-5-RA wit-RA yki-RF	BP	Present in wt
GO:0009887	26	8	3.1	1.69887e-07	1.27415e-05	organ morphogenesis	Cka-RA Dok-RA Ilk-RA Mad-RA Mer-RA Poxn-RA Rip11-RA Sema-1a-RB arr-RA ast-RA cos-RA drk-RD fra-RA jagn-RA lbk-RB mbt-RA par-6-RA sav-RA sax-RB sbb-RC smo-RA spi-RE stck-RC trr-RD unc-5-RA yki-RF	BP	change >30%
GO:0009653	36	16	2.2	9.72646e-07	7.29485e-05	anatomical structure morphogenesis	Cka-RA Dok-RA Fas1-RA Hr46-RD Ilk-RA Mad-RA Mer-RA PR2-RA Pk92B-RB Poxn-RA Rip11-RA Sema-1a-RB As-RA arr-RA ast-RA cos-RA dia-RA drk-RD fra-RA fz4-RB gukh-RC jagn-RA lbk-RB mbt-RA par-6-RA sav-RA sax-RB sbb-RC smo-RA spi-RE stck-RC trr-RD unc-5-RA vls-RA wit-RA yki-RF	BP	p<0.05
GO:0048731	37	18	2.1	4.32607e-06	0.000324455	system development	Cka-RA Dok-RA Fas1-RA Hr46-RD Ilk-RA Mad-RA Mer-RA PR2-RA Poxn-RA Rip11-RA Sema-1a-RB As-RA arr-RA ast-RA cos-RA dia-RA drk-RD fra-RA gukh-RC jagn-RA lbk-RB lbm-RA mbt-RA olf186-F-RD par-6-RA sav-RA sax-RB sbb-RC smo-RA spi-RE sprt-RA stai-RB stck-RC trr-RD unc-5-RA wit-RA yki-RF	BP
GO:0050793	15	4	4	4.58961e-06	0.000344221	regulation of developmental process	Dok-RA Hr46-RD Mad-RA Mer-RA Pk92B-RB arr-RA dia-RA drk-RD mbt-RA par-6-RA sav-RA sax-RB sbb-RC smo-RA spi-RE	BP
GO:0046530	10	2	6.2	4.61649e-06	0.000346237	photoreceptor cell differentiation	Cka-RA Mer-RA Rip11-RA ast-RA drk-RD mbt-RA sav-RA sbb-RC spi-RE yki-RF	BP
GO:0048513	31	14	2.2	8.45268e-06	0.000633951	organ development	Cka-RA Dok-RA Hr46-RD Ilk-RA Mad-RA Mer-RA PR2-RA Poxn-RA Rip11-RA Sema-1a-RB arr-RA ast-RA cos-RA dia-RA drk-RD fra-RA jagn-RA lbk-RB mbt-RA par-6-RA sav-RA sax-RB sbb-RC smo-RA spi-RE sprt-RA stck-RC trr-RD unc-5-RA wit-RA yki-RF	BP
GO:0048856	40	21	1.9	1.83882e-05	0.00137911	anatomical structure development	Cka-RA Dok-RA Fas1-RA Hr46-RD Ilk-RA Mad-RA Mer-RA PR2-RA Pk92B-RB Poxn-RA Rip11-RA Sema-1a-RB As-RA arr-RA ast-RA cos-RA dia-RA drk-RD fra-RA fz4-RB gukh-RC jagn-RA lbk-RB lbm-RA mbt-RA olf186-F-RD par-6-RA sav-RA sax-RB sbb-RC smo-RA spi-RE sprt-RA stai-RB stck-RC trr-RD unc-5-RA vls-RA wit-RA yki-RF	BP
GO:0022603	10	2	5.1	2.37894e-05	0.00178421	regulation of anatomical structure morphogenesis	Dok-RA Mad-RA Mer-RA Pk92B-RB dia-RA drk-RD mbt-RA par-6-RA sav-RA spi-RE	BP
GO:0048699	18	6	3	2.51565e-05	0.00188674	generation of neurons	Cka-RA Fas1-RA Mer-RA Rip11-RA Sema-1a-RB As-RA ast-RA drk-RD fra-RA gukh-RC mbt-RA par-6-RA sav-RA sbb-RC spi-RE unc-5-RA wit-RA yki-RF	BP
GO:0030182	17	5	3.1	2.64873e-05	0.00198655	neuron differentiation	Cka-RA Fas1-RA Mer-RA Rip11-RA Sema-1a-RB As-RA ast-RA drk-RD fra-RA gukh-RC mbt-RA sav-RA sbb-RC spi-RE unc-5-RA wit-RA yki-RF	BP
GO:0007275	42	23	1.8	2.76524e-05	0.00207393	multicellular organismal development	Cka-RA Clic-RA Dok-RA Fas1-RA Hr46-RD Ilk-RA Mad-RA Mer-RA PR2-RA Poxn-RA Rip11-RA Sema-1a-RB As-RA arr-RA ast-RA cos-RA dia-RA drk-RD fra-RA gukh-RC hfw-RA jagn-RA lbk-RB lbm-RA mbt-RA olf186-F-RD par-6-RA ry-RA sav-RA sax-RB sbb-RC smo-RA spi-RE sprt-RA stai-RB stck-RC trr-RD unc-5-RA ventrally-expressed-protein-D-RA vls-RA wit-RA yki-RF	BP
GO:0048569	13	3	3.8	3.06556e-05	0.00229917	post-embryonic organ development	Dok-RA Ilk-RA Mad-RA Poxn-RA ast-RA cos-RA drk-RD sax-RB sbb-RC smo-RA spi-RE sprt-RA stck-RC	BP
GO:0023034	16	5	3.2	3.88845e-05	0.00291633	intracellular signaling pathway	Ilk-RA Mad-RA Mer-RA SCAP-RA arr-RA ast-RA cos-RA drk-RD fz4-RB hfw-RA sax-RB sbb-RC smo-RA spi-RE stai-RB trr-RD	BP
GO:0007476	11	3	4.4	3.9845e-05	0.00298838	imaginal disc-derived wing morphogenesis	Dok-RA Ilk-RA Mad-RA Poxn-RA ast-RA cos-RA drk-RD sax-RB sbb-RC spi-RE stck-RC	BP
GO:0007472	11	3	4.4	4.1326e-05	0.00309945	wing disc morphogenesis	Dok-RA Ilk-RA Mad-RA Poxn-RA ast-RA cos-RA drk-RD sax-RB sbb-RC spi-RE stck-RC	BP
GO:0022008	18	6	2.9	4.69727e-05	0.00352295	neurogenesis	Cka-RA Fas1-RA Mer-RA Rip11-RA Sema-1a-RB As-RA ast-RA drk-RD fra-RA gukh-RC mbt-RA par-6-RA sav-RA sbb-RC spi-RE unc-5-RA wit-RA yki-RF	BP
GO:0001751	8	1	6	5.45754e-05	0.00409315	compound eye photoreceptor cell differentiation	Cka-RA Mer-RA Rip11-RA ast-RA drk-RD mbt-RA sav-RA spi-RE	BP
GO:0007432	4	0	18	6.08426e-05	0.00456319	salivary gland boundary specification	Mad-RA fra-RA spi-RE unc-5-RA	BP
GO:0007552	14	4	3.4	6.31976e-05	0.00473982	metamorphosis	Dok-RA Hr46-RD Ilk-RA Mad-RA PR2-RA Poxn-RA ast-RA cos-RA drk-RD sax-RB sbb-RC smo-RA spi-RE stck-RC	BP
GO:0035120	11	3	4.2	6.53586e-05	0.00490189	post-embryonic appendage morphogenesis	Dok-RA Ilk-RA Mad-RA Poxn-RA ast-RA cos-RA drk-RD sax-RB sbb-RC spi-RE stck-RC	BP
GO:0032502	45	27	1.7	6.91158e-05	0.00518369	developmental process	Cka-RA Clic-RA Dok-RA Fas1-RA Hr46-RD Ilk-RA Mad-RA Mer-RA PR2-RA Pk92B-RB Poxn-RA Rip11-RA Sema-1a-RB As-RA arr-RA ast-RA cos-RA dia-RA drk-RD fra-RA fz4-RB gukh-RC hfw-RA jagn-RA lbk-RB lbm-RA mbt-RA olf186-F-RD par-6-RA ry-RA sav-RA sax-RB sbb-RC smo-RA spi-RE sprt-RA stai-RB stck-RC trr-RD unc-5-RA ventrally-expressed-protein-D-RA vls-RA w-RA wit-RA yki-RF	BP
GO:0035220	12	3	3.8	6.91805e-05	0.00518854	wing disc development	Dok-RA Ilk-RA Mad-RA Poxn-RA ast-RA cos-RA drk-RD sax-RB sbb-RC smo-RA spi-RE stck-RC	BP
GO:0007560	12	3	3.8	8.04841e-05	0.00603631	imaginal disc morphogenesis	Dok-RA Ilk-RA Mad-RA Poxn-RA ast-RA cos-RA drk-RD sax-RB sbb-RC smo-RA spi-RE stck-RC	BP
GO:0048563	12	3	3.8	8.04841e-05	0.00603631	post-embryonic organ morphogenesis	Dok-RA Ilk-RA Mad-RA Poxn-RA ast-RA cos-RA drk-RD sax-RB sbb-RC smo-RA spi-RE stck-RC	BP
GO:0007423	16	5	3	8.65628e-05	0.00649221	sensory organ development	Cka-RA Mad-RA Mer-RA Poxn-RA Rip11-RA arr-RA ast-RA drk-RD jagn-RA lbk-RB mbt-RA sav-RA sax-RB smo-RA spi-RE trr-RD	BP
GO:0035114	11	3	4	9.42514e-05	0.00706886	imaginal disc-derived appendage morphogenesis	Dok-RA Ilk-RA Mad-RA Poxn-RA ast-RA cos-RA drk-RD sax-RB sbb-RC spi-RE stck-RC	BP
GO:0017121	2	0	100	9.9648e-05	0.0074736	phospholipid scrambling	scramb1-RB scramb2-RA	BP
GO:0043628	2	0	100	9.9648e-05	0.0074736	ncRNA 3'-end processing	JhI-1-RB Trf4-1-RC	BP
GO:0001754	8	1	5.5	0.000100459	0.00753442	eye photoreceptor cell differentiation	Cka-RA Mer-RA Rip11-RA ast-RA drk-RD mbt-RA sav-RA spi-RE	BP
GO:0048869	28	13	2.1	0.000102758	0.00770688	cellular developmental process	Cka-RA Dok-RA Fas1-RA Mad-RA Mer-RA Pk92B-RB Rip11-RA Sema-1a-RB As-RA ast-RA cos-RA dia-RA drk-RD fra-RA fz4-RB gukh-RC jagn-RA mbt-RA par-6-RA sav-RA sax-RB sbb-RC smo-RA spi-RE unc-5-RA vls-RA wit-RA yki-RF	BP
GO:0048737	11	3	3.9	0.000103811	0.00778581	imaginal disc-derived appendage development	Dok-RA Ilk-RA Mad-RA Poxn-RA ast-RA cos-RA drk-RD sax-RB sbb-RC spi-RE stck-RC	BP
GO:0035107	11	3	3.9	0.000107176	0.00803822	appendage morphogenesis	Dok-RA Ilk-RA Mad-RA Poxn-RA ast-RA cos-RA drk-RD sax-RB sbb-RC spi-RE stck-RC	BP
GO:0009791	15	5	3	0.000109504	0.00821282	post-embryonic development	Dok-RA Ilk-RA Mad-RA PR2-RA Poxn-RA ast-RA cos-RA drk-RD hfw-RA sax-RB sbb-RC smo-RA spi-RE sprt-RA stck-RC	BP
GO:0048736	11	3	3.9	0.000117838	0.00883786	appendage development	Dok-RA Ilk-RA Mad-RA Poxn-RA ast-RA cos-RA drk-RD sax-RB sbb-RC spi-RE stck-RC	BP
GO:0048592	13	4	3.3	0.00013261	0.00994571	eye morphogenesis	Cka-RA Mad-RA Mer-RA Rip11-RA arr-RA ast-RA drk-RD mbt-RA sav-RA sax-RB smo-RA spi-RE trr-RD	BP
GOID	SampleMatch	Expected	Erichment	Phyper	Padj	Term	SampleGenes	Ont
GO:0005515	42	19	2.2	1.77251e-07	6.55829e-06	protein binding	CG10916-RA CG1418-RA CG1812-RB CG6891-RB CG8258-RA Cka-RA Dok-RA Fas1-RA Fbw5-RA Grip75-RA Hr46-RD Mad-RA Mer-RA Nak-RC PR2-RA Rep-RA Sema-1a-RB Tpr2-RA arr-RA cos-RA dia-RA drk-RD elgi-RA fz4-RB gukh-RC hfw-RA lbk-RB mbt-RA nudE-RD par-6-RA sav-RA sbb-RC smo-RA spi-RE sprt-RA stai-RB su(Hw)-RA torp4a-RA trr-RD unc-5-RA uri-RA yki-RF	MF
GO:0005042	2	0	94	0.00011185	0.00413844	netrin receptor activity	fra-RA unc-5-RA	MF
GO:0017128	2	0	94	0.00011185	0.00413844	phospholipid scramblase activity	scramb1-RB scramb2-RA	MF
GOID	SampleMatch	Expected	Erichment	Phyper	Padj	Term	SampleGenes	Ont
GO:0005886	19	7	2.8	3.89446e-05	0.000934671	plasma membrane	Ama-RC Fas1-RA Ilk-RA Mer-RA Sema-1a-RB arr-RA cos-RA dia-RA drk-RD fra-RA mbt-RA par-6-RA rho-4-RB sax-RB smo-RA spi-RE sprt-RA w-RA wit-RA	CC
GO:0005623	82	67	1.2	0.000169394	0.00406546	cell	Ama-RC CG10444-RA CG10924-RB CG11242-RA CG12006-RA CG1354-RB CG13895-RA CG17544-RA CG3036-RA CG3038-RB CG30392-RA CG33214-RA CG4019-RD CG4887-RA CG4935-RA CG5706-RA CG6859-RA CG6891-RB CG7504-RB CG8145-RA CG8258-RA CG8407-RA CG8443-RA CG8798-RC CG9330-RA Cka-RA Coprox-RA Dok-RA Fas1-RA Grip75-RA Hr46-RD Ilk-RA JhI-1-RB MRP-RF Mad-RA Mer-RA Mtp-RA Poxn-RA Psf3-RA Rbm13-RA Rep-RA Rip11-RA RpS19b-RB…	CC
GO:0044464	82	67	1.2	0.000169394	0.00406546	cell part	Ama-RC CG10444-RA CG10924-RB CG11242-RA CG12006-RA CG1354-RB CG13895-RA CG17544-RA CG3036-RA CG3038-RB CG30392-RA CG33214-RA CG4019-RD CG4887-RA CG4935-RA CG5706-RA CG6859-RA CG6891-RB CG7504-RB CG8145-RA CG8258-RA CG8407-RA CG8443-RA CG8798-RC CG9330-RA Cka-RA Coprox-RA Dok-RA Fas1-RA Grip75-RA Hr46-RD Ilk-RA JhI-1-RB MRP-RF Mad-RA Mer-RA Mtp-RA Poxn-RA Psf3-RA Rbm13-RA Rep-RA Rip11-RA RpS19b-RB…	CC
Annot	Found	Expected	Enrichment	Phyper	Padj		Genes	Ont
maternal (1-3)	86	55	1.6	8.1e-10	6.3e-08		CG33193 CG3038 CG17828 CG3095 CG3848 CG3024 CG2079 CG10648 CG31125 CG1354 CG2222 CG2186 CG1697 CG15727 CG10997 CG3415 CG32056 CG4949 CG14228 CG1812 CG11561 CG5041 CG4764 CG4785 CG5118 CG12399 CG3238 CG3036 CG8891 CG5828 CG7392 CG6176 CG7099 CG4935 CG10637 CG15168 CG10334 CG10364 CG11125 CG8581 CG3969 CG6033 CG8435 CG8441 CG8443 CG6522 CG11430 CG11242 CG8432 CG10444 CG4005 CG1893 CG12006 CG13295 C…	insitu
maternal (4-6)	55	36	1.5	0.00012	0.0091		CG3038 CG17828 CG3095 CG2079 CG31125 CG1354 CG2186 CG1697 CG15727 CG10997 CG3415 CG4949 CG14228 CG11561 CG5041 CG4764 CG4785 CG12399 CG3036 CG8891 CG7392 CG6176 CG4935 CG10637 CG15168 CG10364 CG10728 CG6033 CG8435 CG8441 CG11430 CG10924 CG9398 CG1893 CG12006 CG6190 CG6859 CG17033 CG13072 CG3893 CG9330 CG8798 CG1103 CG10978 CG2198 CG7642 CG8573 CG4720 CG5854 CG5706 CG6425 CG1454 CG5580 CG11295 CG3…	insitu

## Sheet: down_genes
GOID	SampleMatch	Expected	Erichment	Phyper	Padj	Term	SampleGenes	Ont
GO:0007611	6	1	7.8	0.000115076	0.00437288	learning or memory	Fas2-RA Fas3-RC Nmdar1-RA Tequila-RE scb-RB shn-RA	BP
GO:0008355	5	1	9.7	0.000161771	0.00614731	olfactory learning	Fas2-RA Fas3-RC Nmdar1-RA scb-RB shn-RA	BP
GO:0007635	7	1	5.9	0.000180164	0.00684624	chemosensory behavior	Fas2-RA Fas3-RC Ggamma1-RD Nmdar1-RA lilli-RA scb-RB shn-RA	BP
GO:0050877	13	4	3.1	0.000227636	0.00865017	neurological system process	CanB2-RA Fas2-RA Fas3-RC Nmdar1-RA Snap25-RB Syn-RF Tequila-RE lola-RW rab3-GEF-RA scb-RB shn-RA spict-RA synaptogyrin-RA	BP
GO:0007613	4	0	13	0.000238868	0.009077	memory	Fas2-RA Nmdar1-RA Tequila-RE scb-RB	BP
GO:0007612	5	1	8.8	0.000245029	0.0093111	learning	Fas2-RA Fas3-RC Nmdar1-RA scb-RB shn-RA	BP
GOID	SampleMatch	Expected	Erichment	Phyper	Padj	Term	SampleGenes	Ont
GO:0004888	11	3	4.1	6.65276e-05	0.0019293	transmembrane receptor activity	5-HT1A-RA CG2061-RB Dh31-R1-RA DopR2-RB Glu-RI-RA Lcch3-RC LpR1-RI Nmdar1-RA Tequila-RE robo3-RA scb-RB	MF
GO:0004871	13	4	3.2	0.000148822	0.00431584	signal transducer activity	5-HT1A-RA CG2061-RB Dh31-R1-RA DopR2-RB Ggamma1-RD Ggamma30A-RA Glu-RI-RA Lcch3-RC LpR1-RI Nmdar1-RA Tequila-RE robo3-RA scb-RB	MF
GO:0060089	13	4	3.2	0.000148822	0.00431584	molecular transducer activity	5-HT1A-RA CG2061-RB Dh31-R1-RA DopR2-RB Ggamma1-RD Ggamma30A-RA Glu-RI-RA Lcch3-RC LpR1-RI Nmdar1-RA Tequila-RE robo3-RA scb-RB	MF
GO:0004872	11	3	3.5	0.000260646	0.00755872	receptor activity	5-HT1A-RA CG2061-RB Dh31-R1-RA DopR2-RB Glu-RI-RA Lcch3-RC LpR1-RI Nmdar1-RA Tequila-RE robo3-RA scb-RB	MF
GOID	SampleMatch	Expected	Erichment	Phyper	Padj	Term	SampleGenes	Ont
GO:0005886	14	4	3.2	8.5203e-05	0.00136325	plasma membrane	5-HT1A-RA CG10830-RA DopR2-RB Fas2-RA Fas3-RC Ggamma1-RD Ggamma30A-RA Glu-RI-RA Lcch3-RC Scgalpha-RA Snap25-RB nrv3-RD robo3-RA scb-RB	CC
GO:0016020	28	15	1.9	0.000162478	0.00259964	membrane	5-HT1A-RA CG10830-RA CG5002-RA CG9664-RA Cyp28d2-RA Cyp6a13-RA Dh31-R1-RA DopR2-RB Fas2-RA Fas3-RC Ggamma1-RD Ggamma30A-RA Glu-RI-RA Lcch3-RC LpR1-RI Nmdar1-RA S2P-RA Scgalpha-RA Snap25-RB Tequila-RE Tom70-RC fu12-RA nrv3-RD rab3-GEF-RA robo3-RA scb-RB sut2-RA synaptogyrin-RA	CC
GO:0045202	6	1	6.6	0.000288612	0.00461779	synapse	CanB2-RA Fas2-RA Lcch3-RC Snap25-RB Syn-RF rab3-GEF-RA	CC
Annot	Found	Expected	Enrichment	Phyper	Padj		Genes	Ont

## Sheet: all_targets_up
GOID	SampleMatch	Expected	Erichment	Phyper	Padj	Term	SampleGenes	Ont
GO:0009887	16	3	4.8	5.64566e-08	1.91953e-06	organ morphogenesis	Dok-RA Ilk-RA Mad-RA Mer-RA Rip11-RA Sema-1a-RB arr-RA lbk-RB mbt-RA sav-RA sax-RB smo-RA spi-RE stck-RC trr-RD unc-5-RA	BP
GO:0009653	21	6	3.3	1.10446e-07	3.75516e-06	anatomical structure morphogenesis	Dok-RA Hr46-RD Ilk-RA Mad-RA Mer-RA PR2-RA Pk92B-RB Rip11-RA Sema-1a-RB arr-RA fz4-RB lbk-RB mbt-RA sav-RA sax-RB smo-RA spi-RE stck-RC trr-RD unc-5-RA wit-RA	BP
GO:0050793	11	1	7.4	1.54201e-07	5.24283e-06	regulation of developmental process	Dok-RA Hr46-RD Mad-RA Mer-RA Pk92B-RB arr-RA mbt-RA sav-RA sax-RB smo-RA spi-RE	BP
GO:0048513	19	5	3.5	3.25601e-07	1.10704e-05	organ development	Dok-RA Hr46-RD Ilk-RA Mad-RA Mer-RA PR2-RA Rip11-RA Sema-1a-RB arr-RA lbk-RB mbt-RA sav-RA sax-RB smo-RA spi-RE stck-RC trr-RD unc-5-RA wit-RA	BP
GO:0048592	10	2	6.5	2.08245e-06	7.08034e-05	eye morphogenesis	Mad-RA Mer-RA Rip11-RA arr-RA mbt-RA sav-RA sax-RB smo-RA spi-RE trr-RD	BP
GO:0023052	17	5	3.3	3.45809e-06	0.000117575	signaling	Dok-RA Ilk-RA Mad-RA Mer-RA arr-RA fz4-RB hfw-RA mbt-RA sav-RA sax-RB scramb2-RA smo-RA spi-RE stck-RC trr-RD unc-5-RA wit-RA	BP
GO:0023046	14	3	4	3.75294e-06	0.0001276	signaling process	Dok-RA Ilk-RA Mad-RA Mer-RA fz4-RB mbt-RA sav-RA sax-RB scramb2-RA smo-RA spi-RE stck-RC unc-5-RA wit-RA	BP
GO:0023060	14	3	4	3.75294e-06	0.0001276	signal transmission	Dok-RA Ilk-RA Mad-RA Mer-RA fz4-RB mbt-RA sav-RA sax-RB scramb2-RA smo-RA spi-RE stck-RC unc-5-RA wit-RA	BP
GO:0007423	11	2	5.1	5.53509e-06	0.000188193	sensory organ development	Mad-RA Mer-RA Rip11-RA arr-RA lbk-RB mbt-RA sav-RA sax-RB smo-RA spi-RE trr-RD	BP
GO:0007165	12	3	4.6	5.91428e-06	0.000201086	signal transduction	Dok-RA Ilk-RA Mer-RA fz4-RB mbt-RA sav-RA sax-RB smo-RA spi-RE stck-RC unc-5-RA wit-RA	BP
GO:0001654	10	2	5.5	8.26153e-06	0.000280892	eye development	Mad-RA Mer-RA Rip11-RA arr-RA mbt-RA sav-RA sax-RB smo-RA spi-RE trr-RD	BP
GO:0001745	9	1	6.2	9.83677e-06	0.00033445	compound eye morphogenesis	Mad-RA Mer-RA Rip11-RA arr-RA mbt-RA sav-RA sax-RB spi-RE trr-RD	BP
GO:0022603	7	1	9.1	9.86491e-06	0.000335407	regulation of anatomical structure morphogenesis	Dok-RA Mad-RA Mer-RA Pk92B-RB mbt-RA sav-RA spi-RE	BP
GO:0048856	21	8	2.5	1.37004e-05	0.000465812	anatomical structure development	Dok-RA Hr46-RD Ilk-RA Mad-RA Mer-RA PR2-RA Pk92B-RB Rip11-RA Sema-1a-RB arr-RA fz4-RB lbk-RB mbt-RA sav-RA sax-RB smo-RA spi-RE stck-RC trr-RD unc-5-RA wit-RA	BP
GO:0048731	19	7	2.7	1.49919e-05	0.000509723	system development	Dok-RA Hr46-RD Ilk-RA Mad-RA Mer-RA PR2-RA Rip11-RA Sema-1a-RB arr-RA lbk-RB mbt-RA sav-RA sax-RB smo-RA spi-RE stck-RC trr-RD unc-5-RA wit-RA	BP
GO:0023034	10	2	5	2.05817e-05	0.000699777	intracellular signaling pathway	Ilk-RA Mad-RA Mer-RA arr-RA fz4-RB hfw-RA sax-RB smo-RA spi-RE trr-RD	BP
GO:0045595	7	1	7.8	2.73358e-05	0.000929417	regulation of cell differentiation	Mad-RA Mer-RA mbt-RA sav-RA sax-RB smo-RA spi-RE	BP
GO:0007552	9	2	5.5	2.80798e-05	0.000954714	metamorphosis	Dok-RA Hr46-RD Ilk-RA Mad-RA PR2-RA sax-RB smo-RA spi-RE stck-RC	BP
GO:0048749	9	2	5.4	3.3267e-05	0.00113108	compound eye development	Mad-RA Mer-RA Rip11-RA arr-RA mbt-RA sav-RA sax-RB spi-RE trr-RD	BP
GO:0032502	23	11	2.2	3.87176e-05	0.0013164	developmental process	Clic-RA Dok-RA Hr46-RD Ilk-RA Mad-RA Mer-RA PR2-RA Pk92B-RB Rip11-RA Sema-1a-RB arr-RA fz4-RB hfw-RA lbk-RB mbt-RA sav-RA sax-RB smo-RA spi-RE stck-RC trr-RD unc-5-RA wit-RA	BP
GO:0060284	6	1	9.2	4.20789e-05	0.00143068	regulation of cell development	Mad-RA Mer-RA mbt-RA sav-RA sax-RB spi-RE	BP
GO:0048522	8	1	5.9	5.09676e-05	0.0017329	positive regulation of cellular process	Mad-RA Mer-RA mbt-RA sav-RA sax-RB spi-RE su(Hw)-RA trr-RD	BP
GO:0007275	21	9	2.3	5.6668e-05	0.00192671	multicellular organismal development	Clic-RA Dok-RA Hr46-RD Ilk-RA Mad-RA Mer-RA PR2-RA Rip11-RA Sema-1a-RB arr-RA hfw-RA lbk-RB mbt-RA sav-RA sax-RB smo-RA spi-RE stck-RC trr-RD unc-5-RA wit-RA	BP
GO:0007448	3	0	38	6.34703e-05	0.00215799	anterior/posterior pattern formation, imaginal disc	Mad-RA sax-RB smo-RA	BP
GO:0007399	12	3	3.6	7.19833e-05	0.00244743	nervous system development	Hr46-RD Mad-RA Mer-RA Rip11-RA Sema-1a-RB arr-RA mbt-RA sav-RA sax-RB spi-RE unc-5-RA wit-RA	BP
GO:0002165	9	2	4.8	7.6884e-05	0.00261405	instar larval or pupal development	Dok-RA Ilk-RA Mad-RA PR2-RA hfw-RA sax-RB smo-RA spi-RE stck-RC	BP
GO:0007432	3	0	34	8.52675e-05	0.00289909	salivary gland boundary specification	Mad-RA spi-RE unc-5-RA	BP
GO:0009791	9	2	4.6	0.000107503	0.00365511	post-embryonic development	Dok-RA Ilk-RA Mad-RA PR2-RA hfw-RA sax-RB smo-RA spi-RE stck-RC	BP
GO:0048707	8	2	5.1	0.000139401	0.00473965	instar larval or pupal morphogenesis	Dok-RA Ilk-RA Mad-RA PR2-RA sax-RB smo-RA spi-RE stck-RC	BP
GO:0048518	8	2	5	0.000146867	0.00499347	positive regulation of biological process	Mad-RA Mer-RA mbt-RA sav-RA sax-RB spi-RE su(Hw)-RA trr-RD	BP
GO:0045887	2	0	100	0.000153008	0.00520228	positive regulation of synaptic growth at neuromuscular junction	Mad-RA sax-RB	BP
GO:0009886	8	2	5	0.000165582	0.0056298	post-embryonic morphogenesis	Dok-RA Ilk-RA Mad-RA PR2-RA sax-RB smo-RA spi-RE stck-RC	BP
GO:0001751	5	1	9.5	0.000171318	0.0058248	compound eye photoreceptor cell differentiation	Mer-RA Rip11-RA mbt-RA sav-RA spi-RE	BP
GO:0046666	3	0	27	0.000178402	0.00606568	retinal cell programmed cell death	Mer-RA sav-RA spi-RE	BP
GO:0035220	7	1	5.6	0.000210713	0.00716425	wing disc development	Dok-RA Ilk-RA Mad-RA sax-RB smo-RA spi-RE stck-RC	BP
GO:0045749	2	0	84	0.000228934	0.00778375	negative regulation of S phase of mitotic cell cycle	Mad-RA smo-RA	BP
GO:0051962	2	0	84	0.000228934	0.00778375	positive regulation of nervous system development	Mad-RA sax-RB	BP
GO:0051965	2	0	84	0.000228934	0.00778375	positive regulation of synaptogenesis	Mad-RA sax-RB	BP
GO:0007560	7	1	5.5	0.000232173	0.00789387	imaginal disc morphogenesis	Dok-RA Ilk-RA Mad-RA sax-RB smo-RA spi-RE stck-RC	BP
GO:0048563	7	1	5.5	0.000232173	0.00789387	post-embryonic organ morphogenesis	Dok-RA Ilk-RA Mad-RA sax-RB smo-RA spi-RE stck-RC	BP
GO:0001754	5	1	8.7	0.000256406	0.0087178	eye photoreceptor cell differentiation	Mer-RA Rip11-RA mbt-RA sav-RA spi-RE	BP
GO:0023033	10	3	3.7	0.000279986	0.00951951	signaling pathway	Ilk-RA Mad-RA Mer-RA arr-RA fz4-RB hfw-RA sax-RB smo-RA spi-RE trr-RD	BP
GOID	SampleMatch	Expected	Erichment	Phyper	Padj	Term	SampleGenes	Ont
GO:0005057	5	0	20	5.20668e-06	7.28935e-05	receptor signaling protein activity	Mad-RA Pk92B-RB mbt-RA sax-RB wit-RA	MF
GO:0005515	20	8	2.6	1.71413e-05	0.000239978	protein binding	CG10916-RA CG1812-RB Dok-RA Hr46-RD Mad-RA Mer-RA PR2-RA Sema-1a-RB arr-RA fz4-RB hfw-RA lbk-RB mbt-RA nudE-RD sav-RA smo-RA spi-RE su(Hw)-RA trr-RD unc-5-RA	MF
GO:0004702	4	0	23	2.62372e-05	0.000367321	receptor signaling protein serine/threonine kinase activity	Pk92B-RB mbt-RA sax-RB wit-RA	MF
GO:0004871	11	3	4.4	2.73667e-05	0.000383134	signal transducer activity	Hr46-RD Mad-RA Pk92B-RB Sema-1a-RB arr-RA fz4-RB mbt-RA sax-RB smo-RA unc-5-RA wit-RA	MF
GO:0060089	11	3	4.4	2.73667e-05	0.000383134	molecular transducer activity	Hr46-RD Mad-RA Pk92B-RB Sema-1a-RB arr-RA fz4-RB mbt-RA sax-RB smo-RA unc-5-RA wit-RA	MF
GO:0004675	2	0	94	0.000176724	0.00247413	transmembrane receptor protein serine/threonine kinase activity	sax-RB wit-RA	MF
GO:0005024	2	0	94	0.000176724	0.00247413	transforming growth factor beta receptor activity	sax-RB wit-RA	MF
GO:0042813	2	0	94	0.000176724	0.00247413	Wnt receptor activity	arr-RA fz4-RB	MF
GO:0004872	8	2	4.1	0.000650823	0.00911153	receptor activity	Hr46-RD Sema-1a-RB arr-RA fz4-RB sax-RB smo-RA unc-5-RA wit-RA	MF
GOID	SampleMatch	Expected	Erichment	Phyper	Padj	Term	SampleGenes	Ont
GO:0005886	11	3	4.4	2.15121e-05	0.000193609	plasma membrane	Ama-RC Ilk-RA Mer-RA Sema-1a-RB arr-RA mbt-RA rho-4-RB sax-RB smo-RA spi-RE wit-RA	CC
Annot	Found	Expected	Enrichment	Phyper	Padj		Genes	Ont

## Sheet: cons_targets_up
GOID	SampleMatch	Expected	Erichment	Phyper	Padj	Term	SampleGenes	Ont
GO:0048522	5	1	7	0.000583661	0.00408563	positive regulation of cellular process	sav-RA sax-RB spi-RE su(Hw)-RA trr-RD	BP
GO:0001745	5	1	6.6	0.00075528	0.00528696	compound eye morphogenesis	arr-RA sav-RA sax-RB spi-RE trr-RD	BP
GO:0050793	5	1	6.4	0.000875028	0.0061252	regulation of developmental process	Pk92B-RB arr-RA sav-RA sax-RB spi-RE	BP
GO:0007432	2	0	44	0.000931686	0.0065218	salivary gland boundary specification	spi-RE unc-5-RA	BP
GO:0048592	5	1	6.2	0.00103217	0.0072252	eye morphogenesis	arr-RA sav-RA sax-RB spi-RE trr-RD	BP
GO:0048518	5	1	6	0.00115673	0.00809711	positive regulation of biological process	sav-RA sax-RB spi-RE su(Hw)-RA trr-RD	BP
GO:0009887	7	2	4	0.0012021	0.0084147	organ morphogenesis	Ilk-RA arr-RA sav-RA sax-RB spi-RE trr-RD unc-5-RA	BP
GOID	SampleMatch	Expected	Erichment	Phyper	Padj	Term	SampleGenes	Ont
GOID	SampleMatch	Expected	Erichment	Phyper	Padj	Term	SampleGenes	Ont
Annot	Found	Expected	Enrichment	Phyper	Padj		Genes	Ont

## Sheet: noncons_targets_up
GOID	SampleMatch	Expected	Erichment	Phyper	Padj	Term	SampleGenes	Ont
GO:0009653	13	3	4.3	5.54113e-07	7.20347e-06	anatomical structure morphogenesis	Dok-RA Hr46-RD Mad-RA Mer-RA PR2-RA Rip11-RA Sema-1a-RB fz4-RB lbk-RB mbt-RA smo-RA stck-RC wit-RA	BP
GO:0048513	12	3	4.6	1.09096e-06	1.41824e-05	organ development	Dok-RA Hr46-RD Mad-RA Mer-RA PR2-RA Rip11-RA Sema-1a-RB lbk-RB mbt-RA smo-RA stck-RC wit-RA	BP
GO:0032502	15	5	3	4.05583e-06	5.27258e-05	developmental process	Clic-RA Dok-RA Hr46-RD Mad-RA Mer-RA PR2-RA Rip11-RA Sema-1a-RB fz4-RB hfw-RA lbk-RB mbt-RA smo-RA stck-RC wit-RA	BP
GO:0007275	14	4	3.2	5.76343e-06	7.49246e-05	multicellular organismal development	Clic-RA Dok-RA Hr46-RD Mad-RA Mer-RA PR2-RA Rip11-RA Sema-1a-RB hfw-RA lbk-RB mbt-RA smo-RA stck-RC wit-RA	BP
GO:0009887	9	2	5.6	9.68139e-06	0.000125858	organ morphogenesis	Dok-RA Mad-RA Mer-RA Rip11-RA Sema-1a-RB lbk-RB mbt-RA smo-RA stck-RC	BP
GO:0048856	13	4	3.2	1.54186e-05	0.000200442	anatomical structure development	Dok-RA Hr46-RD Mad-RA Mer-RA PR2-RA Rip11-RA Sema-1a-RB fz4-RB lbk-RB mbt-RA smo-RA stck-RC wit-RA	BP
GO:0048731	12	3	3.6	1.60047e-05	0.000208062	system development	Dok-RA Hr46-RD Mad-RA Mer-RA PR2-RA Rip11-RA Sema-1a-RB lbk-RB mbt-RA smo-RA stck-RC wit-RA	BP
GO:0050793	6	1	8.5	4.86848e-05	0.000632902	regulation of developmental process	Dok-RA Hr46-RD Mad-RA Mer-RA mbt-RA smo-RA	BP
GO:0045749	2	0	180	5.08013e-05	0.000660416	negative regulation of S phase of mitotic cell cycle	Mad-RA smo-RA	BP
GO:0032501	15	6	2.4	7.8697e-05	0.00102306	multicellular organismal process	CG4019-RD Clic-RA Dok-RA Hr46-RD Mad-RA Mer-RA PR2-RA Rip11-RA Sema-1a-RB hfw-RA lbk-RB mbt-RA smo-RA stck-RC wit-RA	BP
GO:0007552	6	1	7.7	8.45607e-05	0.00109929	metamorphosis	Dok-RA Hr46-RD Mad-RA PR2-RA smo-RA stck-RC	BP
GO:0045930	2	0	130	9.46138e-05	0.00122998	negative regulation of mitotic cell cycle	Mad-RA smo-RA	BP
GO:0023046	8	2	4.8	0.000109272	0.00142054	signaling process	Dok-RA Mad-RA Mer-RA fz4-RB mbt-RA smo-RA stck-RC wit-RA	BP
GO:0023060	8	2	4.8	0.000109272	0.00142054	signal transmission	Dok-RA Mad-RA Mer-RA fz4-RB mbt-RA smo-RA stck-RC wit-RA	BP
GO:0007165	7	1	5.6	0.000131888	0.00171454	signal transduction	Dok-RA Mer-RA fz4-RB mbt-RA smo-RA stck-RC wit-RA	BP
GO:0035019	2	0	110	0.000151713	0.00197227	somatic stem cell maintenance	Mad-RA smo-RA	BP
GO:0002165	6	1	6.7	0.000172327	0.00224026	instar larval or pupal development	Dok-RA Mad-RA PR2-RA hfw-RA smo-RA stck-RC	BP
GO:0009791	6	1	6.4	0.000218756	0.00284382	post-embryonic development	Dok-RA Mad-RA PR2-RA hfw-RA smo-RA stck-RC	BP
GO:0048100	2	0	88	0.000222008	0.0028861	wing disc anterior/posterior pattern formation	Mad-RA smo-RA	BP
GO:0007090	2	0	81	0.000262075	0.00340697	regulation of S phase of mitotic cell cycle	Mad-RA smo-RA	BP
GO:0033261	2	0	81	0.000262075	0.00340697	regulation of S phase	Mad-RA smo-RA	BP
GO:0023052	9	2	3.7	0.000281842	0.00366395	signaling	Dok-RA Mad-RA Mer-RA fz4-RB hfw-RA mbt-RA smo-RA stck-RC wit-RA	BP
GO:0007423	6	1	5.9	0.000358898	0.00466568	sensory organ development	Mad-RA Mer-RA Rip11-RA lbk-RB mbt-RA smo-RA	BP
GO:0048869	9	3	3.5	0.000383441	0.00498474	cellular developmental process	Dok-RA Mad-RA Mer-RA Rip11-RA Sema-1a-RB fz4-RB mbt-RA smo-RA wit-RA	BP
GO:0000084	2	0	66	0.000401821	0.00522367	S phase of mitotic cell cycle	Mad-RA smo-RA	BP
GO:0022603	4	0	11	0.000423458	0.00550496	regulation of anatomical structure morphogenesis	Dok-RA Mad-RA Mer-RA mbt-RA	BP
GO:0051320	2	0	62	0.000454881	0.00591345	S phase	Mad-RA smo-RA	BP
GO:0050808	3	0	18	0.000555042	0.00721555	synapse organization	Mad-RA Sema-1a-RB wit-RA	BP
GO:0007399	7	2	4.4	0.000616144	0.00800987	nervous system development	Hr46-RD Mad-RA Mer-RA Rip11-RA Sema-1a-RB mbt-RA wit-RA	BP
GO:0007448	2	0	53	0.000633335	0.00823335	anterior/posterior pattern formation, imaginal disc	Mad-RA smo-RA	BP
GO:0048592	5	1	6.8	0.000645709	0.00839421	eye morphogenesis	Mad-RA Mer-RA Rip11-RA mbt-RA smo-RA	BP
GO:0048707	5	1	6.7	0.000700327	0.00910425	instar larval or pupal morphogenesis	Dok-RA Mad-RA PR2-RA smo-RA stck-RC	BP
GO:0045595	4	0	9.3	0.000765975	0.00995767	regulation of cell differentiation	Mad-RA Mer-RA mbt-RA smo-RA	BP
GOID	SampleMatch	Expected	Erichment	Phyper	Padj	Term	SampleGenes	Ont
GO:0005515	13	4	3.3	2.26491e-05	0.000203842	protein binding	CG10916-RA CG1812-RB Dok-RA Hr46-RD Mad-RA Mer-RA PR2-RA Sema-1a-RB fz4-RB hfw-RA lbk-RB mbt-RA smo-RA	MF
GO:0004871	7	1	5.5	0.000185759	0.00167183	signal transducer activity	Hr46-RD Mad-RA Sema-1a-RB fz4-RB mbt-RA smo-RA wit-RA	MF
GO:0060089	7	1	5.5	0.000185759	0.00167183	molecular transducer activity	Hr46-RD Mad-RA Sema-1a-RB fz4-RB mbt-RA smo-RA wit-RA	MF
GO:0005488	21	12	1.7	0.00023334	0.00210006	binding	CG10916-RA CG10924-RB CG13895-RA CG1812-RB CG3415-RA CG7878-RA Clic-RA Dok-RA Hr46-RD Mad-RA Mer-RA PR2-RA Sema-1a-RB fz4-RB hfw-RA lbk-RB mbt-RA rho-4-RB smo-RA stck-RC wit-RA	MF
GO:0005057	3	0	23	0.000286605	0.00257945	receptor signaling protein activity	Mad-RA mbt-RA wit-RA	MF
GOID	SampleMatch	Expected	Erichment	Phyper	Padj	Term	SampleGenes	Ont
Annot	Found	Expected	Enrichment	Phyper	Padj		Genes	Ont
