# Supplementary material for: Neurophysiological Defects and Neuronal Gene Deregulation in Drosophila mir-124 Mutants
Source: PLoS Genet. 2012 Feb 9;8(2):e1002515. doi: 10.1371/journal.pgen.1002515 (PMC3276548; doi:10.1371/journal.pgen.1002515)
Supplement: Table S3 — Primer sequences used for cloning and gene expression analysis. (XLSX) [file pgen.1002515.s011.xlsx]

## Sheet: qPCR primers
qPCR primers:
Ama-F1
CTCTCCATGCGGAATATCCT
Ama-R1
GTAAATGGCACTTCCGGTCT
sinu-F1
GATGTTGGTATCTGCCATCG
sinu-R1
CACTTACTCCAGCACCGAGA
chn-F1
AGTGCAACCAGTTGCGTAAG
chn-R1
AGTTGATGAGGATCCAAGCC
H-F1
CGAATTCCATATGAGGTCAAGA
H-R1
TGTATCTGCCTGGAACAGATG
CG1103-F1
GCTTCTGGCTCTGGCTACTT
CG1103-R1
AGTCAGGAGCAGCATCATTG
nkd-F1
ACCCAAGAAGAGCCAGAAGA
nkd-R1
TCAGCTTGGCATAGATGAGG
yrt-F1
GCAGCTCACAAATAAAGCCA
yrt-R1
CGATGGAAAGGTCAGTGTTG
CG42337-F1
GACAAGGACAACAAAGGCAA
CG42337-R1
CGGTGTCCTCTTACATGTGG
pcx-F1
TGGTGTATCTCGAGGAGCAG
pcx-R1
TGGATTTGGCACTGGAAGTA
Mmp1-F1
AGCACTGTGATCACCACCAT
Mmp1-R1
TACTCGAGTGGCTAGCGTTG
sax-F1
CGGCATAGCAGAGGAGTACA
sax-R1
GAGGGCCTGTAGTTGTCGAT
GTCTCGAAGTCCGCCTTTAG
Mef2-F1
GGGAGTGATATGCGGATAGG
Mef2-R1
CGGTTGCATGTCATTAGCTT
dsRed-F1
CCACTACCTGGTGGAGTTCA
dsRed-R1
CGATGGTGTAGTCCTCGTTG
miR-124-F1
ACATTGCATAACGACATAAAGCC
miR-124-R1
AATTTGTCTATTATGATTTCAGGC

## Sheet: luciferase sensor primers
Primers for 3'UTR cloning for luciferase assay
yrtF
ATTCTAGGCGATCGCTCGAGGTAACCCCTACTCCGCGTATAAGCTA
yrtR
TTATTGCGGCCAGCGGCCGCGAGATACGGGTAGGGTATGTTGTACTG
AmaF
ATTCTAGGCGATCGCTCGAGGTAATAAGCCCTCAACGTCTGATTTCC
AmaR
TTATTGCGGCCAGCGGCCGCACTTTTGACAATGCCTTGTCTCCTGG
NTPaseF
ATTCTAGGCGATCGCTCGAGTGCTCCTCCATTAGTCCGTAGTTGAAG
NTPaseR
TTATTGCGGCCAGCGGCCGCCATTTGCATGTGTGAAAAACCGTGTG
AxsF
ATTCTAGGCGATCGCTCGAGGCCACAAGATCGCCGGATCTC
AxsR
TTATTGCGGCCAGCGGCCGCCAAAAGCAGTATCTTAAGTACTCTGTGGAC
repoF
ATTCTAGGCGATCGCTCGAGAGAGAAATGCTCACACACCGGC
repoR
TTATTGCGGCCAGCGGCCGCGAAGCTGATCAATTATTGGTACAAAATACG
l(1)sc-F
ATTCTAGGCGATCGCTCGAGGCAGTGAAGGGGTCTTACTAAAAGTC
l(1)sc-R
TTATTGCGGCCAGCGGCCGCCGAGTAAGTGATTTCAGTAAAAAACATTTGG
king-tubbyF
ATTCTAGGCGATCGCTCGAGAGTGAGCTGGCTGGGATCCTC
king-tubbyR
TTATTGCGGCCAGCGGCCGCGCTTAGTACAAGTTAGTAGTGCTCTCTTACCG
JIL-1-F
ATTCTAGGCGATCGCTCGAGGATGTGGAGGTGGTGGAAATCAAG
JIL-1-R
TTATTGCGGCCAGCGGCCGCGTACAGACTTTGGTGACTTAACCGC
tkv-F
ATTCTAGGCGATCGCTCGAGGCAGCTGTTTGTAGTCTCGTTTTAGG
tkv-R
TTATTGCGGCCAGCGGCCGCCACGAACGCTGATAAAACCAACAG
sax-F
ATTCTAGGCGATCGCTCGAGGTGGTAGTAGTCGAGCCTTAGCTG
sax-R
TTATTGCGGCCAGCGGCCGCGACATCTTCCGTCTGCTCTTCCTAG
wit-F
ATTCTAGGCGATCGCTCGAGCATGAGGAGGTTCTGCTGCTGG
wit-R
TTATTGCGGCCAGCGGCCGCGACTGAGAAACTAGACTCGTGTCACG
Mad-F
ATTCTAGGCGATCGCTCGAGGCTTAAGATGAGGCTCGAGTCCT
Mad-R
TTATTGCGGCCAGCGGCCGCCGTCTACTTATTTTTCTGCGCACA
Med-F
ATTCTAGGCGATCGCTCGAGTCCGTATTTATTATTGGCCCACATC
Med-R
TTATTGCGGCCAGCGGCCGCGATTGTAATGCTGTGTATGCTTCTCG

## Sheet: in situ primers
miR-124-F:
5'-GGTAAATCACGGTTCGCATTCGATG-3'
miR-124-R-T7:
5'-TAATACGACTCACTATAGGGCGAGAAAGCTTTTACGGTTTAGCACTTAC-3'

## Sheet: mir124KO primers
mir-124 left arm homology primers
5'-GGATGCTGGCTATCCTTGCAAAC-3'
5'-GACACTTGGGCTTTATGTCGTTATG-3’)
mir-124 right arm homology primers
5’-ATACCCAATAATAGACAGAAAGTG-3’
5’-CTCGGAAAATGTGTGCGAAATTCC-3’
Primers for verifying the mir-124 mutant, generating ~4.5kb fragment.
Primers for verification of mir-124 mutant alleles
left primer; CGGTATCGGGGTTCTTGTAT
right primer; TGTAGAACTGCGTTCGCTCT
A second set of primers was also designed:
left primer; CATCCCCTAAATGTGCCCTA
right primer;TGTAGAACTGCGTTCGCTCT.
Primers for verifying excision of the mini-white gene using hs-Cre recombinase. When the mini-white gene is properly excised, a ~500bp fragment is produced.
Left; TGGACAAGCGTATTGCAGTT
Right; TCAACTTGCTTAACAAAGATTCAGA

## Sheet: mir-124-DsRed primers
Primers to generate mir-124-DsRed transgene
5’-GGATGCTGGCTATCCTTGCAAAC-3’	left
5’-GACACTTGGGCTTTATGTCGTTATG-3’	right
